# Supplementary material for: Spatial distribution of breast cancer in Sudan 2010-2016
Source: PLoS One. 2019 Sep 16;14(9):e0211085. doi: 10.1371/journal.pone.0211085 (PMC6746353; doi:10.1371/journal.pone.0211085)
Supplement: S1 File — (XLS) [file pone.0211085.s001.xls]

## Sheet: S1_File.sav
Labname	FLAT	FLON	States	Locality	LAT	LON	FCode	Ftype	Gender	PCode	Histopathology	Grade	DDiagnos	Age
Al-Alim Medical Center	15.5985	32.5289					1L204	2 - Private	2 - Female	1L204-001	Special Subtypes of Invasive Carcinoma	2 - Moderately differentiated	2014-01-01	37
Al-Alim Medical Center	15.5985	32.5289					1L204	2 - Private	2 - Female	1L204-007	Invasive Breast Carcinoma NST	2 - Moderately differentiated	2016-12-14	43
Al-Alim Medical Center	15.5985	32.5289					1L204	2 - Private	2 - Female	1L204-011	Invasive Breast Carcinoma NST	2 - Moderately differentiated	2016-04-22	55
Al-Alim Medical Center	15.5985	32.5289					1L204	2 - Private	2 - Female	1L204-004	Invasive Breast Carcinoma NST	2 - Moderately differentiated	2014-04-14	60
Al-Alim Medical Center	15.5985	32.5289					1L204	2 - Private	2 - Female	1L204-002	Special Subtypes of Invasive Carcinoma		2014-12-03
Al-Alim Medical Center	15.5985	32.5289					1L204	2 - Private	2 - Female	1L204-008	Invasive Breast Carcinoma NST	2 - Moderately differentiated	2016-12-28	30
Al-Alim Medical Center	15.5985	32.5289					1L204	2 - Private	2 - Female	1L204-009	Invasive Breast Carcinoma NST		2016-03-08
Al-Alim Medical Center	15.5985	32.5289					1L204	2 - Private	2 - Female	1L204-010	Others		2016-03-13
Al-Alim Medical Center	15.5985	32.5289					1L204	2 - Private	2 - Female	1L204-003	Invasive Breast Carcinoma NST		2014-12-04
Al-Alim Medical Center	15.5985	32.5289					1L204	2 - Private	2 - Female	1L204-006	Others	2 - Moderately differentiated	2016-06-26	26
Al-Alim Medical Center	15.5985	32.5289					1L204	2 - Private	2 - Female	1L204-005	Invasive Breast Carcinoma NST	2 - Moderately differentiated	#NULL!	45
Al-Alim Medical Center	15.5985	32.5289					1L204	2 - Private	2 - Female	1L204-0004	Invasive Breast Carcinoma NST	2 - Moderately differentiated	2016-09-06	27
Al-Alim Medical Center	15.5985	32.5289					1L204	2 - Private	2 - Female	1L204-0007	Invasive Breast Carcinoma NST	1 - Well differentiated	2016-10-04	48
Al-Alim Medical Center	15.5985	32.5289					1L204	2 - Private	2 - Female	1L204-0005	Fibroepithelial Tumors		2016-10-02	52
Al-Alim Medical Center	15.5985	32.5289					1L204	2 - Private	2 - Female	1L204-0014	Invasive Breast Carcinoma NST		2014-09-13	55
Al-Alim Medical Center	15.5985	32.5289					1L204	2 - Private	2 - Female	1L204-0001	Invasive Breast Carcinoma NST	2 - Moderately differentiated	2016-06-04	80
Al-Alim Medical Center	15.5985	32.5289					1L204	2 - Private	2 - Female	1L204-0010	Invasive Breast Carcinoma NST	2 - Moderately differentiated	2016-10-19	63
Al-Alim Medical Center	15.5985	32.5289					1L204	2 - Private	2 - Female	1L204-0013	Fibroepithelial Tumors		2014-05-20	45
Al-Alim Medical Center	15.5985	32.5289					1L204	2 - Private	2 - Female	1L204-0011	Invasive Breast Carcinoma NST	2 - Moderately differentiated	2014-09-17	40
Al-Alim Medical Center	15.5985	32.5289					1L204	2 - Private	2 - Female	1L204-0016	Special Subtypes of Invasive Carcinoma		2014-08-06	70
Al-Alim Medical Center	15.5985	32.5289					1L204	2 - Private	2 - Female	1L204-0003	Invasive Breast Carcinoma NST	2 - Moderately differentiated	2016-11-21
Al-Alim Medical Center	15.5985	32.5289					1L204	2 - Private	2 - Female	1L204-0002	Invasive Breast Carcinoma NST	3 - Poorly Differentiated/undifferentiated	2016-08-20	47
Al-Alim Medical Center	15.5985	32.5289					1L204	2 - Private	1 - Male	1L204-0012	Invasive Breast Carcinoma NST	2 - Moderately differentiated	2016-08-06
Al-Alim Medical Center	15.5985	32.5289					1L204	2 - Private	2 - Female	1L204-0006	Invasive Breast Carcinoma NST	2 - Moderately differentiated	2016-01-27
Al-Alim Medical Center	15.5985	32.5289					1L204	2 - Private	2 - Female	1L204-0015	Invasive Breast Carcinoma NST		2014-08-06
Al-Alim Medical Center	15.5985	32.5289					1L204	2 - Private	2 - Female	1L204-0008	Invasive Breast Carcinoma NST	2 - Moderately differentiated	2016-09-06	35
Al-Alim Medical Center	15.5985	32.5289					1L204	2 - Private	2 - Female	1L204-0009	Invasive Breast Carcinoma NST	1 - Well differentiated	2016-10-01	75
Alribat Teaching Hospital	15.6614	32.482	Khartoum	Khartoum North	15.6348	32.576	1H103	1 - Governmental	2 - Female	1H103006	Invasive Breast Carcinoma NST		2015-01-18	60
Alribat Teaching Hospital	15.6614	32.482					1H103	1 - Governmental	2 - Female	1H103064	Invasive Breast Carcinoma NST	2 - Moderately differentiated	2011-03-01
Alribat Teaching Hospital	15.6614	32.482					1H103	1 - Governmental	2 - Female	1H103035	Invasive Breast Carcinoma NST	2 - Moderately differentiated	2013-05-05	65
Alribat Teaching Hospital	15.6614	32.482	Southern Darfur	Nyala	12.0546	24.8795	1H103	1 - Governmental	2 - Female	1H103046	Invasive Breast Carcinoma NST	2 - Moderately differentiated	2013-10-10	24
Alribat Teaching Hospital	15.6614	32.482	Sennar	Elsuki	13.3263	33.8901	1H103	1 - Governmental	2 - Female	1H103101	Metastatic Tumors		2012-05-06	43
Alribat Teaching Hospital	15.6614	32.482	Northern Kordofan	El-Obeid	13.1841	30.2187	1H103	1 - Governmental	2 - Female	1H103119	Invasive Breast Carcinoma NST		2013-01-22	70
Alribat Teaching Hospital	15.6614	32.482	Northern	Tangasi	18.3921	31.7954	1H103	1 - Governmental	2 - Female	1H103026	Invasive Breast Carcinoma NST	2 - Moderately differentiated	2014-08-17	70
Alribat Teaching Hospital	15.6614	32.482	Khartoum	Khartoum	15.4641	32.4716	1H103	1 - Governmental	2 - Female	1H103100	Invasive Breast Carcinoma NST	2 - Moderately differentiated	2012-04-24	49
Alribat Teaching Hospital	15.6614	32.482	Khartoum	Omdurman	15.6647	32.4865	1H103	1 - Governmental	2 - Female	1H103115	Invasive Breast Carcinoma NST		2012-11-19	40
Alribat Teaching Hospital	15.6614	32.482	Khartoum	Khartoum North	15.6223	32.6657	1H103	1 - Governmental	2 - Female	1H103106	Fibroepithelial Tumors		2012-05-26	65
Alribat Teaching Hospital	15.6614	32.482	Khartoum	Omdurman	15.5658	32.4473	1H103	1 - Governmental	2 - Female	1H103016	Invasive Breast Carcinoma NST	2 - Moderately differentiated	2014-12-25	40
Alribat Teaching Hospital	15.6614	32.482	Khartoum	Omdurman	15.5658	32.4473	1H103	1 - Governmental	2 - Female	1H103020	Special Subtypes of Invasive Carcinoma		2014-05-05	49
Alribat Teaching Hospital	15.6614	32.482	Khartoum	Omdurman	15.6647	32.4865	1H103	1 - Governmental	2 - Female	1H103103	Special Subtypes of Invasive Carcinoma		2012-05-07	50
Alribat Teaching Hospital	15.6614	32.482	Khartoum	Khartoum North	15.6348	32.576	1H103	1 - Governmental	1 - Male	1H103028	Invasive Breast Carcinoma NST	2 - Moderately differentiated	2014-09-11	70
Alribat Teaching Hospital	15.6614	32.482	Khartoum	Khartoum North	15.6223	32.6657	1H103	1 - Governmental	2 - Female	1H103031	Invasive Breast Carcinoma NST		2013-02-11	50
Alribat Teaching Hospital	15.6614	32.482	Khartoum	Khartoum	15.243	32.5019	1H103	1 - Governmental	2 - Female	1H103003	Invasive Breast Carcinoma NST		2016-10-07	66
Alribat Teaching Hospital	15.6614	32.482	Khartoum	Khartoum	15.5136	32.5831	1H103	1 - Governmental	2 - Female	1H103089	Invasive Breast Carcinoma NST	3 - Poorly Differentiated/undifferentiated	2016-02-11	49
Alribat Teaching Hospital	15.6614	32.482	Khartoum	Khartoum	15.5136	32.5831	1H103	1 - Governmental	2 - Female	1H103088	Invasive Breast Carcinoma NST	2 - Moderately differentiated	2015-07-29	45
Alribat Teaching Hospital	15.6614	32.482	Khartoum	Omdurman	15.6995	32.5015	1H103	1 - Governmental	2 - Female	1H103050	Invasive Breast Carcinoma NST		2011-11-24
Alribat Teaching Hospital	15.6614	32.482	Khartoum	Omdurman	15.6647	32.4865	1H103	1 - Governmental	2 - Female	1H103034	Invasive Breast Carcinoma NST	2 - Moderately differentiated	2013-04-04	35
Alribat Teaching Hospital	15.6614	32.482	Khartoum	Khartoum North	15.6415	32.6365	1H103	1 - Governmental	2 - Female	1H103059	Invasive Breast Carcinoma NST		2011-10-19	40
Alribat Teaching Hospital	15.6614	32.482	Khartoum	Omdurman	15.6647	32.4865	1H103	1 - Governmental	2 - Female	1H103112	Invasive Breast Carcinoma NST		2012-09-02	30
Alribat Teaching Hospital	15.6614	32.482	Khartoum	Khartoum	15.5136	32.5831	1H103	1 - Governmental	2 - Female	1H103011	Invasive Breast Carcinoma NST	2 - Moderately differentiated	2015-03-31	29
Alribat Teaching Hospital	15.6614	32.482	Khartoum	Khartoum North	15.6223	32.6657	1H103	1 - Governmental	2 - Female	1H103040	Malignant Lymphoma		2013-06-23	20
Alribat Teaching Hospital	15.6614	32.482	Khartoum	Omdurman	15.6217	32.4378	1H103	1 - Governmental	2 - Female	1H103062	Invasive Breast Carcinoma NST	3 - Poorly Differentiated/undifferentiated	2011-05-30	50
Alribat Teaching Hospital	15.6614	32.482	Khartoum	Omdurman	15.6502	32.4143	1H103	1 - Governmental	2 - Female	1H103086	Invasive Breast Carcinoma NST		2015-06-23	56
Alribat Teaching Hospital	15.6614	32.482	Khartoum	Khartoum North	15.6348	32.576	1H103	1 - Governmental	2 - Female	1H103013	Invasive Breast Carcinoma NST		2014-11-19	67
Alribat Teaching Hospital	15.6614	32.482	Khartoum	Khartoum North	15.6415	32.6365	1H103	1 - Governmental	2 - Female	1H103049	Invasive Breast Carcinoma NST		2011-11-23	40
Alribat Teaching Hospital	15.6614	32.482	Khartoum	Omdurman	15.6647	32.4865	1H103	1 - Governmental	2 - Female	1H103039	Invasive Breast Carcinoma NST	2 - Moderately differentiated	2013-05-27	27
Alribat Teaching Hospital	15.6614	32.482	Khartoum	Omdurman	15.6502	32.4143	1H103	1 - Governmental	2 - Female	1H103007	Invasive Breast Carcinoma NST		2015-01-27	70
Alribat Teaching Hospital	15.6614	32.482	Khartoum	Khartoum North	15.6415	32.6365	1H103	1 - Governmental	2 - Female	1H103051	Invasive Breast Carcinoma NST	2 - Moderately differentiated	2011-11-24	45
Alribat Teaching Hospital	15.6614	32.482	Khartoum	Omdurman	15.5658	32.4473	1H103	1 - Governmental	2 - Female	1H103014	Invasive Breast Carcinoma NST	2 - Moderately differentiated	2014-12-14	41
Alribat Teaching Hospital	15.6614	32.482	Khartoum	Omdurman	15.7129	32.4924	1H103	1 - Governmental	2 - Female	1H103063	Invasive Breast Carcinoma NST	2 - Moderately differentiated	2011-06-26	65
Alribat Teaching Hospital	15.6614	32.482	Khartoum	Omdurman	15.6647	32.4865	1H103	1 - Governmental	2 - Female	1H103114	Invasive Breast Carcinoma NST		2012-10-01	54
Alribat Teaching Hospital	15.6614	32.482	Khartoum	Khartoum North	15.6348	32.576	1H103	1 - Governmental	2 - Female	1H103017	Invasive Breast Carcinoma NST		2014-02-25	47
Alribat Teaching Hospital	15.6614	32.482	Khartoum	Omdurman	15.6502	32.4143	1H103	1 - Governmental	2 - Female	1H103087	Others		2015-07-01	40
Alribat Teaching Hospital	15.6614	32.482	Khartoum	Omdurman	15.5658	32.4473	1H103	1 - Governmental	2 - Female	1H103045	Invasive Breast Carcinoma NST	2 - Moderately differentiated	2013-09-04	47
Alribat Teaching Hospital	15.6614	32.482	Khartoum	Omdurman	15.6995	32.5015	1H103	1 - Governmental	2 - Female	1H103052	Invasive Breast Carcinoma NST	3 - Poorly Differentiated/undifferentiated	2011-11-28	50
Alribat Teaching Hospital	15.6614	32.482	Khartoum	Khartoum	15.4641	32.4716	1H103	1 - Governmental	2 - Female	1H103004	Special Subtypes of Invasive Carcinoma		#NULL!	50
Alribat Teaching Hospital	15.6614	32.482	Khartoum	Omdurman	15.5658	32.4473	1H103	1 - Governmental	2 - Female	1H103118	Invasive Breast Carcinoma NST	2 - Moderately differentiated	2013-06-01	42
Alribat Teaching Hospital	15.6614	32.482	Khartoum	Khartoum North	15.6348	32.576	1H103	1 - Governmental	2 - Female	1H103009	Invasive Breast Carcinoma NST	3 - Poorly Differentiated/undifferentiated	2015-02-22	48
Alribat Teaching Hospital	15.6614	32.482	Khartoum	Khartoum North	15.6223	32.6657	1H103	1 - Governmental	2 - Female	1H103036	Invasive Breast Carcinoma NST		2013-05-07	40
Alribat Teaching Hospital	15.6614	32.482	Khartoum	Omdurman	15.5658	32.4473	1H103	1 - Governmental	2 - Female	1H103015	Invasive Breast Carcinoma NST	3 - Poorly Differentiated/undifferentiated	2014-12-14	45
Alribat Teaching Hospital	15.6614	32.482	Khartoum	Khartoum North	15.6348	32.576	1H103	1 - Governmental	2 - Female	1H103027	Invasive Breast Carcinoma NST		2014-08-26	28
Alribat Teaching Hospital	15.6614	32.482	Khartoum	Khartoum	15.5136	32.5831	1H103	1 - Governmental	2 - Female	1H103081	Invasive Breast Carcinoma NST	3 - Poorly Differentiated/undifferentiated	2015-10-05	60
Alribat Teaching Hospital	15.6614	32.482	Khartoum	Khartoum	15.4641	32.4716	1H103	1 - Governmental	2 - Female	1H103096	Invasive Breast Carcinoma NST	2 - Moderately differentiated	2012-01-09	75
Alribat Teaching Hospital	15.6614	32.482	Khartoum	Omdurman	15.6502	32.4143	1H103	1 - Governmental	2 - Female	1H103084	Invasive Breast Carcinoma NST	3 - Poorly Differentiated/undifferentiated	2015-06-23	70
Alribat Teaching Hospital	15.6614	32.482	Khartoum	Khartoum North	15.6223	32.6657	1H103	1 - Governmental	2 - Female	1H103111	Invasive Breast Carcinoma NST	2 - Moderately differentiated	2012-08-27	38
Alribat Teaching Hospital	15.6614	32.482	Khartoum	Khartoum North	15.6348	32.576	1H103	1 - Governmental	2 - Female	1H103008	Invasive Breast Carcinoma NST	1 - Well differentiated	2015-02-08	42
Alribat Teaching Hospital	15.6614	32.482	Khartoum	Khartoum	15.5136	32.5831	1H103	1 - Governmental	2 - Female	1H103010	Invasive Breast Carcinoma NST	2 - Moderately differentiated	2015-03-29	37
Alribat Teaching Hospital	15.6614	32.482	Khartoum	Khartoum North	15.6348	32.576	1H103	1 - Governmental	2 - Female	1H103029	Invasive Breast Carcinoma NST	3 - Poorly Differentiated/undifferentiated	2014-10-12	35
Alribat Teaching Hospital	15.6614	32.482	Khartoum	Khartoum North	15.6223	32.6657	1H103	1 - Governmental	2 - Female	1H103033	Invasive Breast Carcinoma NST		2013-03-28	70
Alribat Teaching Hospital	15.6614	32.482	Khartoum	Khartoum North	15.6348	32.576	1H103	1 - Governmental	2 - Female	1H103023	Invasive Breast Carcinoma NST	3 - Poorly Differentiated/undifferentiated	2014-06-24	45
Alribat Teaching Hospital	15.6614	32.482	Khartoum	Omdurman	15.7129	32.4924	1H103	1 - Governmental	2 - Female	1H103054	Invasive Breast Carcinoma NST	3 - Poorly Differentiated/undifferentiated	2011-08-21	50
Alribat Teaching Hospital	15.6614	32.482	Khartoum	Khartoum North	15.6348	32.576	1H103	1 - Governmental	2 - Female	1H103005	Invasive Breast Carcinoma NST		2015-01-18	31
Alribat Teaching Hospital	15.6614	32.482	Khartoum	Omdurman	15.6647	32.4865	1H103	1 - Governmental	2 - Female	1H103099	Invasive Breast Carcinoma NST		2012-04-17	48
Alribat Teaching Hospital	15.6614	32.482	Khartoum	Khartoum	15.5136	32.5831	1H103	1 - Governmental	2 - Female	1H103024	Invasive Breast Carcinoma NST		2014-06-26	45
Alribat Teaching Hospital	15.6614	32.482	Khartoum	Khartoum North	15.6223	32.6657	1H103	1 - Governmental	2 - Female	1H103105	Invasive Breast Carcinoma NST	3 - Poorly Differentiated/undifferentiated	2012-05-16	42
Alribat Teaching Hospital	15.6614	32.482	Khartoum	Khartoum North	15.6415	32.6365	1H103	1 - Governmental	2 - Female	1H103058	Invasive Breast Carcinoma NST		2011-10-12	49
Alribat Teaching Hospital	15.6614	32.482					1H103	1 - Governmental	2 - Female	1H103042	Invasive Breast Carcinoma NST	2 - Moderately differentiated	2013-07-14	53
Alribat Teaching Hospital	15.6614	32.482					1H103	1 - Governmental	2 - Female	1H103030	Invasive Breast Carcinoma NST	2 - Moderately differentiated	2013-02-10	49
Alribat Teaching Hospital	15.6614	32.482					1H103	1 - Governmental	2 - Female	1H103037	Invasive Breast Carcinoma NST	3 - Poorly Differentiated/undifferentiated	2013-05-19	40
Alribat Teaching Hospital	15.6614	32.482					1H103	1 - Governmental	1 - Male	1H103090	Invasive Breast Carcinoma NST		2015-02-17	56
Alribat Teaching Hospital	15.6614	32.482					1H103	1 - Governmental	2 - Female	1H103083	Invasive Breast Carcinoma NST	2 - Moderately differentiated	2015-06-18	60
Alribat Teaching Hospital	15.6614	32.482					1H103	1 - Governmental	2 - Female	1H103098	Special Subtypes of Invasive Carcinoma		2012-04-09	56
Alribat Teaching Hospital	15.6614	32.482					1H103	1 - Governmental	2 - Female	1H103038	Invasive Breast Carcinoma NST	2 - Moderately differentiated	2013-05-19	45
Alribat Teaching Hospital	15.6614	32.482					1H103	1 - Governmental	2 - Female	1H103032	Invasive Breast Carcinoma NST	2 - Moderately differentiated	2013-03-19	60
Alribat Teaching Hospital	15.6614	32.482					1H103	1 - Governmental	2 - Female	1H103092	Invasive Breast Carcinoma NST	2 - Moderately differentiated	2016-04-25	60
Alribat Teaching Hospital	15.6614	32.482					1H103	1 - Governmental	1 - Male	1H103091	Special Subtypes of Invasive Carcinoma		2016-04-04	70
Alribat Teaching Hospital	15.6614	32.482					1H103	1 - Governmental	2 - Female	1H103044	Invasive Breast Carcinoma NST	2 - Moderately differentiated	2013-09-02	35
Alribat Teaching Hospital	15.6614	32.482					1H103	1 - Governmental	2 - Female	1H103070	Invasive Breast Carcinoma NST		2010-01-01	43
Alribat Teaching Hospital	15.6614	32.482					1H103	1 - Governmental	2 - Female	1H103085	Invasive Breast Carcinoma NST		2015-06-23	40
Alribat Teaching Hospital	15.6614	32.482					1H103	1 - Governmental	2 - Female	1H103012	Invasive Breast Carcinoma NST	2 - Moderately differentiated	2015-09-13	58
Alribat Teaching Hospital	15.6614	32.482					1H103	1 - Governmental	2 - Female	1H103080	Invasive Breast Carcinoma NST	3 - Poorly Differentiated/undifferentiated	2015-05-12	75
Alribat Teaching Hospital	15.6614	32.482					1H103	1 - Governmental	2 - Female	1H103041	Invasive Breast Carcinoma NST		2013-06-25	42
Alribat Teaching Hospital	15.6614	32.482					1H103	1 - Governmental	2 - Female	1H103047	Invasive Breast Carcinoma NST	2 - Moderately differentiated	2013-11-24	45
Alribat Teaching Hospital	15.6614	32.482					1H103	1 - Governmental	2 - Female	1H103067	Invasive Breast Carcinoma NST	3 - Poorly Differentiated/undifferentiated	2011-02-01	43
Alribat Teaching Hospital	15.6614	32.482					1H103	1 - Governmental	1 - Male	1H103110	Invasive Breast Carcinoma NST	2 - Moderately differentiated	2012-07-23	83
Alribat Teaching Hospital	15.6614	32.482					1H103	1 - Governmental	2 - Female	1H103078	Invasive Breast Carcinoma NST	3 - Poorly Differentiated/undifferentiated	2010-01-01	24
Alribat Teaching Hospital	15.6614	32.482					1H103	1 - Governmental	2 - Female	1H103076	Invasive Breast Carcinoma NST	3 - Poorly Differentiated/undifferentiated	2010-01-01	24
Alribat Teaching Hospital	15.6614	32.482					1H103	1 - Governmental	2 - Female	1H103079	Invasive Breast Carcinoma NST	1 - Well differentiated	2010-01-01	85
Alribat Teaching Hospital	15.6614	32.482					1H103	1 - Governmental	2 - Female	1H103060	Precursor Lesions		2011-10-27	18
Alribat Teaching Hospital	15.6614	32.482					1H103	1 - Governmental	2 - Female	1H103055	Invasive Breast Carcinoma NST	2 - Moderately differentiated	2011-09-25	34
Alribat Teaching Hospital	15.6614	32.482					1H103	1 - Governmental	1 - Male	1H103075	Invasive Breast Carcinoma NST	3 - Poorly Differentiated/undifferentiated	2010-01-01	65
Alribat Teaching Hospital	15.6614	32.482					1H103	1 - Governmental	2 - Female	1H103073	Invasive Breast Carcinoma NST	3 - Poorly Differentiated/undifferentiated	2010-01-01	46
Alribat Teaching Hospital	15.6614	32.482					1H103	1 - Governmental	2 - Female	1H103074	Invasive Breast Carcinoma NST		2010-01-01	60
Alribat Teaching Hospital	15.6614	32.482					1H103	1 - Governmental	2 - Female	1H103109	Invasive Breast Carcinoma NST		2012-07-16	43
Alribat Teaching Hospital	15.6614	32.482					1H103	1 - Governmental	2 - Female	1H103072	Invasive Breast Carcinoma NST	2 - Moderately differentiated	2010-01-01
Alribat Teaching Hospital	15.6614	32.482					1H103	1 - Governmental	2 - Female	1H103067	Invasive Breast Carcinoma NST	3 - Poorly Differentiated/undifferentiated	2011-04-01	55
Alribat Teaching Hospital	15.6614	32.482					1H103	1 - Governmental	2 - Female	1H103048	Special Subtypes of Invasive Carcinoma	3 - Poorly Differentiated/undifferentiated	2011-11-17	60
Alribat Teaching Hospital	15.6614	32.482					1H103	1 - Governmental	2 - Female	1H103097	Invasive Breast Carcinoma NST	2 - Moderately differentiated	2012-02-13	75
Alribat Teaching Hospital	15.6614	32.482					1H103	1 - Governmental	2 - Female	1H103019	Invasive Breast Carcinoma NST	2 - Moderately differentiated	2014-04-21	70
Alribat Teaching Hospital	15.6614	32.482					1H103	1 - Governmental	2 - Female	1H103061	Invasive Breast Carcinoma NST		2011-08-01	50
Alribat Teaching Hospital	15.6614	32.482					1H103	1 - Governmental	2 - Female	1H103107	Invasive Breast Carcinoma NST		2012-06-06	62
Alribat Teaching Hospital	15.6614	32.482					1H103	1 - Governmental	2 - Female	1H103069	Invasive Breast Carcinoma NST	3 - Poorly Differentiated/undifferentiated	2010-01-01	35
Alribat Teaching Hospital	15.6614	32.482					1H103	1 - Governmental	2 - Female	1H103077	Invasive Breast Carcinoma NST	2 - Moderately differentiated	2010-01-01
Alribat Teaching Hospital	15.6614	32.482					1H103	1 - Governmental	2 - Female	1H103068	Invasive Breast Carcinoma NST	2 - Moderately differentiated	2010-01-01	50
Alribat Teaching Hospital	15.6614	32.482					1H103	1 - Governmental	2 - Female	1H103093	Invasive Breast Carcinoma NST	3 - Poorly Differentiated/undifferentiated	2016-05-28	70
Alribat Teaching Hospital	15.6614	32.482					1H103	1 - Governmental	2 - Female	1H103116	Invasive Breast Carcinoma NST	2 - Moderately differentiated	2012-12-24	38
Alribat Teaching Hospital	15.6614	32.482					1H103	1 - Governmental	2 - Female	1H103057	Invasive Breast Carcinoma NST	2 - Moderately differentiated	2011-09-26	55
Alribat Teaching Hospital	15.6614	32.482					1H103	1 - Governmental	2 - Female	1H103095	Invasive Breast Carcinoma NST		2012-01-04	32
Alribat Teaching Hospital	15.6614	32.482					1H103	1 - Governmental	2 - Female	1H103108	Invasive Breast Carcinoma NST	2 - Moderately differentiated	2012-06-10	60
Alribat Teaching Hospital	15.6614	32.482					1H103	1 - Governmental	2 - Female	1H103071	Invasive Breast Carcinoma NST		2010-01-01	42
Alribat Teaching Hospital	15.6614	32.482					1H103	1 - Governmental	2 - Female	1H103113	Invasive Breast Carcinoma NST	2 - Moderately differentiated	2012-09-27	52
Alribat Teaching Hospital	15.6614	32.482					1H103	1 - Governmental	2 - Female	1H103117	Invasive Breast Carcinoma NST	2 - Moderately differentiated	2012-12-30	60
Alribat Teaching Hospital	15.6614	32.482					1H103	1 - Governmental	2 - Female	1H103065	Invasive Breast Carcinoma NST	3 - Poorly Differentiated/undifferentiated	2011-03-01
Alribat Teaching Hospital	15.6614	32.482					1H103	1 - Governmental	2 - Female	1H103056	Invasive Breast Carcinoma NST	3 - Poorly Differentiated/undifferentiated	2011-11-04	38
Alribat Teaching Hospital	15.6614	32.482					1H103	1 - Governmental	2 - Female	1H103025	Invasive Breast Carcinoma NST	3 - Poorly Differentiated/undifferentiated	2015-07-22	35
Alribat Teaching Hospital	15.6614	32.482					1H103	1 - Governmental	2 - Female	1H103104	Invasive Breast Carcinoma NST		2012-05-07	32
Alribat Teaching Hospital	15.6614	32.482					1H103	1 - Governmental	2 - Female	1H103094	Invasive Breast Carcinoma NST		2012-01-04	43
Alribat Teaching Hospital	15.6614	32.482					1H103	1 - Governmental	2 - Female	1H103102	Invasive Breast Carcinoma NST	1 - Well differentiated	2012-05-06	70
Alribat Teaching Hospital	15.6614	32.482					1H103	1 - Governmental	2 - Female	1H103018	Invasive Breast Carcinoma NST		2014-03-02	29
Alribat Teaching Hospital	15.6614	32.482					1H103	1 - Governmental	2 - Female	1H103043	Invasive Breast Carcinoma NST	2 - Moderately differentiated	2013-08-01	40
Alzahrawi Histopathology Lab	15.5998	32.5324					1L207	2 - Private	2 - Female	1L207054	Special Subtypes of Invasive Carcinoma		2014-07-08	40
Alzahrawi Histopathology Lab	15.5998	32.5324					1L207	2 - Private	2 - Female	1L207093	Invasive Breast Carcinoma NST	3 - Poorly Differentiated/undifferentiated	2013-03-28	45
Alzahrawi Histopathology Lab	15.5998	32.5324					1L207	2 - Private	2 - Female	1L207005	Invasive Breast Carcinoma NST	2 - Moderately differentiated	2015-03-22	36
Alzahrawi Histopathology Lab	15.5998	32.5324					1L207	2 - Private	2 - Female	1L207019	Invasive Breast Carcinoma NST	2 - Moderately differentiated	2015-05-09	49
Alzahrawi Histopathology Lab	15.5998	32.5324					1L207	2 - Private	2 - Female	1L207065	Special Subtypes of Invasive Carcinoma	3 - Poorly Differentiated/undifferentiated	2012-11-27	62
Alzahrawi Histopathology Lab	15.5998	32.5324					1L207	2 - Private	2 - Female	1L207003	Invasive Breast Carcinoma NST	1 - Well differentiated	2015-06-02	65
Alzahrawi Histopathology Lab	15.5998	32.5324					1L207	2 - Private	2 - Female	1L207023	Invasive Breast Carcinoma NST	2 - Moderately differentiated	2015-09-08	40
Alzahrawi Histopathology Lab	15.5998	32.5324					1L207	2 - Private	2 - Female	1L207032	Invasive Breast Carcinoma NST	2 - Moderately differentiated	2016-04-05	65
Alzahrawi Histopathology Lab	15.5998	32.5324					1L207	2 - Private	2 - Female	1L207004	Invasive Breast Carcinoma NST	1 - Well differentiated	2015-03-29	65
Alzahrawi Histopathology Lab	15.5998	32.5324					1L207	2 - Private	2 - Female	1L207091	Invasive Breast Carcinoma NST	3 - Poorly Differentiated/undifferentiated	2013-04-14	68
Alzahrawi Histopathology Lab	15.5998	32.5324					1L207	2 - Private	2 - Female	1L207020	Invasive Breast Carcinoma NST	3 - Poorly Differentiated/undifferentiated	2015-05-07	60
Alzahrawi Histopathology Lab	15.5998	32.5324					1L207	2 - Private	2 - Female	1L207017	Invasive Breast Carcinoma NST	3 - Poorly Differentiated/undifferentiated	2015-03-12	55
Alzahrawi Histopathology Lab	15.5998	32.5324					1L207	2 - Private	2 - Female	1L207006	Special Subtypes of Invasive Carcinoma	3 - Poorly Differentiated/undifferentiated	2015-03-22	52
Alzahrawi Histopathology Lab	15.5998	32.5324					1L207	2 - Private	2 - Female	1L207007	Special Subtypes of Invasive Carcinoma		2015-03-10	70
Alzahrawi Histopathology Lab	15.5998	32.5324					1L207	2 - Private	2 - Female	1L207021	Special Subtypes of Invasive Carcinoma		2015-04-12	55
Alzahrawi Histopathology Lab	15.5998	32.5324					1L207	2 - Private	2 - Female	1L207100	Invasive Breast Carcinoma NST	2 - Moderately differentiated	2012-12-29
Alzahrawi Histopathology Lab	15.5998	32.5324					1L207	2 - Private	2 - Female	1L207096	Invasive Breast Carcinoma NST	3 - Poorly Differentiated/undifferentiated	2012-10-18	80
Alzahrawi Histopathology Lab	15.5998	32.5324					1L207	2 - Private	2 - Female	1L207051	Special Subtypes of Invasive Carcinoma		2014-10-20	45
Alzahrawi Histopathology Lab	15.5998	32.5324					1L207	2 - Private	2 - Female	1L207068	Special Subtypes of Invasive Carcinoma		2013-02-18
Alzahrawi Histopathology Lab	15.5998	32.5324					1L207	2 - Private	2 - Female	1L207012	Invasive Breast Carcinoma NST	2 - Moderately differentiated	2013-08-27	55
Alzahrawi Histopathology Lab	15.5998	32.5324					1L207	2 - Private	2 - Female	1L207063	Invasive Breast Carcinoma NST	2 - Moderately differentiated	2012-12-09	70
Alzahrawi Histopathology Lab	15.5998	32.5324					1L207	2 - Private	2 - Female	1L207014	Special Subtypes of Invasive Carcinoma		2013-09-03	40
Alzahrawi Histopathology Lab	15.5998	32.5324					1L207	2 - Private	2 - Female	1L207078	Invasive Breast Carcinoma NST	2 - Moderately differentiated	2013-06-02	50
Alzahrawi Histopathology Lab	15.5998	32.5324					1L207	2 - Private	2 - Female	1L207092	Others		2013-04-01	65
Alzahrawi Histopathology Lab	15.5998	32.5324					1L207	2 - Private	2 - Female	1L207079	Invasive Breast Carcinoma NST	2 - Moderately differentiated	2012-06-26	50
Alzahrawi Histopathology Lab	15.5998	32.5324					1L207	2 - Private	2 - Female	1L207018	Special Subtypes of Invasive Carcinoma		2015-05-14	52
Alzahrawi Histopathology Lab	15.5998	32.5324					1L207	2 - Private	2 - Female	1L207088	Invasive Breast Carcinoma NST	2 - Moderately differentiated	2012-07-24	43
Alzahrawi Histopathology Lab	15.5998	32.5324					1L207	2 - Private	2 - Female	1L207027	Invasive Breast Carcinoma NST		2015-09-20	55
Alzahrawi Histopathology Lab	15.5998	32.5324					1L207	2 - Private	2 - Female	1L207095	Special Subtypes of Invasive Carcinoma		2012-10-20	65
Alzahrawi Histopathology Lab	15.5998	32.5324					1L207	2 - Private	2 - Female	1L207077	Invasive Breast Carcinoma NST	2 - Moderately differentiated	2013-07-04	61
Alzahrawi Histopathology Lab	15.5998	32.5324					1L207	2 - Private	2 - Female	1L207042	Invasive Breast Carcinoma NST	2 - Moderately differentiated	2014-10-23	64
Alzahrawi Histopathology Lab	15.5998	32.5324					1L207	2 - Private	2 - Female	1L207036	Invasive Breast Carcinoma NST	2 - Moderately differentiated	2016-03-23	45
Alzahrawi Histopathology Lab	15.5998	32.5324					1L207	2 - Private	2 - Female	1L207073	Invasive Breast Carcinoma NST	2 - Moderately differentiated	2013-01-21	58
Alzahrawi Histopathology Lab	15.5998	32.5324					1L207	2 - Private	2 - Female	1L207011	Invasive Breast Carcinoma NST	2 - Moderately differentiated	2013-09-23	59
Alzahrawi Histopathology Lab	15.5998	32.5324					1L207	2 - Private	2 - Female	1L207050	Invasive Breast Carcinoma NST	2 - Moderately differentiated	2014-06-01	45
Alzahrawi Histopathology Lab	15.5998	32.5324					1L207	2 - Private	2 - Female	1L207085	Fibroepithelial Tumors	3 - Poorly Differentiated/undifferentiated	2012-06-04	40
Alzahrawi Histopathology Lab	15.5998	32.5324					1L207	2 - Private	2 - Female	1L207029	Special Subtypes of Invasive Carcinoma		2016-03-12	25
Alzahrawi Histopathology Lab	15.5998	32.5324					1L207	2 - Private	2 - Female	1L207069	Invasive Breast Carcinoma NST	2 - Moderately differentiated	2013-02-06	76
Alzahrawi Histopathology Lab	15.5998	32.5324					1L207	2 - Private	2 - Female	1L207067	Invasive Breast Carcinoma NST	2 - Moderately differentiated	2012-11-19	50
Alzahrawi Histopathology Lab	15.5998	32.5324					1L207	2 - Private	2 - Female	1L207094	Invasive Breast Carcinoma NST	2 - Moderately differentiated	2013-03-14	60
Alzahrawi Histopathology Lab	15.5998	32.5324					1L207	2 - Private	2 - Female	1L207062	Invasive Breast Carcinoma NST	2 - Moderately differentiated	2012-12-16	37
Alzahrawi Histopathology Lab	15.5998	32.5324					1L207	2 - Private	2 - Female	1L207038	Special Subtypes of Invasive Carcinoma		2014-05-15	55
Alzahrawi Histopathology Lab	15.5998	32.5324					1L207	2 - Private	2 - Female	1L207052	Special Subtypes of Invasive Carcinoma		2014-10-26	67
Alzahrawi Histopathology Lab	15.5998	32.5324					1L207	2 - Private	2 - Female	1L207083	Invasive Breast Carcinoma NST	3 - Poorly Differentiated/undifferentiated	2012-06-07	55
Alzahrawi Histopathology Lab	15.5998	32.5324					1L207	2 - Private	2 - Female	1L207035	Invasive Breast Carcinoma NST	3 - Poorly Differentiated/undifferentiated	2016-03-26	61
Alzahrawi Histopathology Lab	15.5998	32.5324					1L207	2 - Private	2 - Female	1L207081	Invasive Breast Carcinoma NST	3 - Poorly Differentiated/undifferentiated	2012-06-11
Alzahrawi Histopathology Lab	15.5998	32.5324					1L207	2 - Private	2 - Female	1L207025	Others		2015-08-16	50
Alzahrawi Histopathology Lab	15.5998	32.5324					1L207	2 - Private	2 - Female	1L207037	Invasive Breast Carcinoma NST	3 - Poorly Differentiated/undifferentiated	2016-03-19	47
Alzahrawi Histopathology Lab	15.5998	32.5324					1L207	2 - Private	2 - Female	1L207075	Invasive Breast Carcinoma NST	3 - Poorly Differentiated/undifferentiated	2013-07-18	98
Alzahrawi Histopathology Lab	15.5998	32.5324					1L207	2 - Private	2 - Female	1L207046	Others		2014-04-15	50
Alzahrawi Histopathology Lab	15.5998	32.5324					1L207	2 - Private	2 - Female	1L207016	Others		2013-08-21	57
Alzahrawi Histopathology Lab	15.5998	32.5324					1L207	2 - Private	2 - Female	1L207099	Invasive Breast Carcinoma NST	3 - Poorly Differentiated/undifferentiated	2012-09-24	40
Alzahrawi Histopathology Lab	15.5998	32.5324					1L207	2 - Private	2 - Female	1L207101	Precursor Lesions		2012-09-20	55
Alzahrawi Histopathology Lab	15.5998	32.5324					1L207	2 - Private	2 - Female	1L207001	Invasive Breast Carcinoma NST	2 - Moderately differentiated	2015-07-02	52
Alzahrawi Histopathology Lab	15.5998	32.5324					1L207	2 - Private	2 - Female	1L207033	Invasive Breast Carcinoma NST	1 - Well differentiated	2016-03-29	40
Alzahrawi Histopathology Lab	15.5998	32.5324					1L207	2 - Private	2 - Female	1L207056	Others	3 - Poorly Differentiated/undifferentiated	2014-07-07	73
Alzahrawi Histopathology Lab	15.5998	32.5324					1L207	2 - Private	2 - Female	1L207048	Special Subtypes of Invasive Carcinoma		2014-05-22	33
Alzahrawi Histopathology Lab	15.5998	32.5324					1L207	2 - Private	2 - Female	1L207074	Precursor Lesions		2013-07-27	39
Alzahrawi Histopathology Lab	15.5998	32.5324					1L207	2 - Private	2 - Female	1L207043	Invasive Breast Carcinoma NST	2 - Moderately differentiated	2014-04-13	52
Alzahrawi Histopathology Lab	15.5998	32.5324					1L207	2 - Private	2 - Female	1L207059	Invasive Breast Carcinoma NST	2 - Moderately differentiated	2014-06-02	75
Alzahrawi Histopathology Lab	15.5998	32.5324					1L207	2 - Private	2 - Female	1L207058	Invasive Breast Carcinoma NST	3 - Poorly Differentiated/undifferentiated	2014-06-14	48
Alzahrawi Histopathology Lab	15.5998	32.5324					1L207	2 - Private	2 - Female	1L207010	Invasive Breast Carcinoma NST	3 - Poorly Differentiated/undifferentiated	2013-10-05	78
Alzahrawi Histopathology Lab	15.5998	32.5324					1L207	2 - Private	2 - Female	1L207089	Invasive Breast Carcinoma NST	2 - Moderately differentiated	2013-04-18	30
Alzahrawi Histopathology Lab	15.5998	32.5324					1L207	2 - Private	2 - Female	1L207072	Invasive Breast Carcinoma NST	2 - Moderately differentiated	2013-01-31	40
Alzahrawi Histopathology Lab	15.5998	32.5324					1L207	2 - Private	2 - Female	1L207071	Invasive Breast Carcinoma NST	3 - Poorly Differentiated/undifferentiated	2013-01-31	50
Alzahrawi Histopathology Lab	15.5998	32.5324					1L207	2 - Private	2 - Female	1L207060	Precursor Lesions		2012-12-26	65
Alzahrawi Histopathology Lab	15.5998	32.5324					1L207	2 - Private	2 - Female	1L207031	Invasive Breast Carcinoma NST	3 - Poorly Differentiated/undifferentiated	2016-04-06	75
Alzahrawi Histopathology Lab	15.5998	32.5324					1L207	2 - Private	2 - Female	1L207097	Invasive Breast Carcinoma NST	3 - Poorly Differentiated/undifferentiated	2012-10-09	92
Alzahrawi Histopathology Lab	15.5998	32.5324					1L207	2 - Private	2 - Female	1L207080	Invasive Breast Carcinoma NST		2012-06-19	42
Alzahrawi Histopathology Lab	15.5998	32.5324					1L207	2 - Private	2 - Female	1L207098	Special Subtypes of Invasive Carcinoma		2012-10-02	70
Alzahrawi Histopathology Lab	15.5998	32.5324					1L207	2 - Private	2 - Female	1L207026	Invasive Breast Carcinoma NST	2 - Moderately differentiated	2015-08-20	40
Alzahrawi Histopathology Lab	15.5998	32.5324					1L207	2 - Private	2 - Female	1L207076	Invasive Breast Carcinoma NST	2 - Moderately differentiated	2013-07-09	61
Alzahrawi Histopathology Lab	15.5998	32.5324					1L207	2 - Private	2 - Female	1L207024	Special Subtypes of Invasive Carcinoma		2015-08-19	43
Alzahrawi Histopathology Lab	15.5998	32.5324					1L207	2 - Private	2 - Female	1L207086	Invasive Breast Carcinoma NST	2 - Moderately differentiated	2012-06-03	45
Alzahrawi Histopathology Lab	15.5998	32.5324					1L207	2 - Private	2 - Female	1L207034	Invasive Breast Carcinoma NST	3 - Poorly Differentiated/undifferentiated	2016-03-29	56
Alzahrawi Histopathology Lab	15.5998	32.5324					1L207	2 - Private	2 - Female	1L207064	Others		2012-12-03	20
Alzahrawi Histopathology Lab	15.5998	32.5324					1L207	2 - Private	2 - Female	1L207090	Invasive Breast Carcinoma NST	2 - Moderately differentiated	2013-04-15	36
Alzahrawi Histopathology Lab	15.5998	32.5324					1L207	2 - Private	2 - Female	1L207028	Invasive Breast Carcinoma NST	3 - Poorly Differentiated/undifferentiated	2016-04-05	75
Alzahrawi Histopathology Lab	15.5998	32.5324					1L207	2 - Private	2 - Female	1L207044	Precursor Lesions		2014-03-31	45
Alzahrawi Histopathology Lab	15.5998	32.5324					1L207	2 - Private	2 - Female	1L207053	Invasive Breast Carcinoma NST	3 - Poorly Differentiated/undifferentiated	2014-06-26	50
Alzahrawi Histopathology Lab	15.5998	32.5324					1L207	2 - Private	2 - Female	1L207070	Invasive Breast Carcinoma NST	2 - Moderately differentiated	2013-02-03	65
Alzahrawi Histopathology Lab	15.5998	32.5324					1L207	2 - Private	2 - Female	1L207047	Invasive Breast Carcinoma NST	2 - Moderately differentiated	2014-04-07	59
Alzahrawi Histopathology Lab	15.5998	32.5324					1L207	2 - Private	2 - Female	1L207057	Invasive Breast Carcinoma NST	2 - Moderately differentiated	2014-05-12	31
Alzahrawi Histopathology Lab	15.5998	32.5324					1L207	2 - Private	2 - Female	1L207055	Invasive Breast Carcinoma NST	2 - Moderately differentiated	2014-06-23	46
Alzahrawi Histopathology Lab	15.5998	32.5324					1L207	2 - Private	2 - Female	1L207040	Special Subtypes of Invasive Carcinoma		2014-07-13	45
Alzahrawi Histopathology Lab	15.5998	32.5324					1L207	2 - Private	2 - Female	1L207013	Others		2013-09-03	54
Alzahrawi Histopathology Lab	15.5998	32.5324					1L207	2 - Private	2 - Female	1L207084	Invasive Breast Carcinoma NST		2012-06-04	45
Alzahrawi Histopathology Lab	15.5998	32.5324					1L207	2 - Private	2 - Female	1L207082	Others		2012-06-11	50
Alzahrawi Histopathology Lab	15.5998	32.5324					1L207	2 - Private	2 - Female	1L207022	Invasive Breast Carcinoma NST	3 - Poorly Differentiated/undifferentiated	2015-09-10	42
Alzahrawi Histopathology Lab	15.5998	32.5324					1L207	2 - Private	2 - Female	1L207045	Fibroepithelial Tumors		2014-04-14	25
Alzahrawi Histopathology Lab	15.5998	32.5324					1L207	2 - Private	2 - Female	1L207061	Invasive Breast Carcinoma NST	2 - Moderately differentiated	2012-10-18	45
Alzahrawi Histopathology Lab	15.5998	32.5324					1L207	2 - Private	2 - Female	1L207008	Invasive Breast Carcinoma NST	2 - Moderately differentiated	2015-11-21	80
Alzahrawi Histopathology Lab	15.5998	32.5324					1L207	2 - Private	2 - Female	1L207049	Others		2014-05-12	43
Alzahrawi Histopathology Lab	15.5998	32.5324					1L207	2 - Private	2 - Female	1L207039	Invasive Breast Carcinoma NST	3 - Poorly Differentiated/undifferentiated	2014-07-12
Alzahrawi Histopathology Lab	15.5998	32.5324					1L207	2 - Private	2 - Female	1L207015	Invasive Breast Carcinoma NST	2 - Moderately differentiated	2013-10-07	53
Alzahrawi Histopathology Lab	15.5998	32.5324					1L207	2 - Private	2 - Female	1L207030	Invasive Breast Carcinoma NST	2 - Moderately differentiated	2016-03-01	60
Alzahrawi Histopathology Lab	15.5998	32.5324					1L207	2 - Private	2 - Female	1L207066	Invasive Breast Carcinoma NST	3 - Poorly Differentiated/undifferentiated	2012-11-26	42
Alzahrawi Histopathology Lab	15.5998	32.5324					1L207	2 - Private	2 - Female	1L207002	Invasive Breast Carcinoma NST	2 - Moderately differentiated	2015-06-24	80
Alzahrawi Histopathology Lab	15.5998	32.5324					1L207	2 - Private	2 - Female	1L207041	Precursor Lesions		2014-10-19
Alzahrawi Histopathology Lab	15.5998	32.5324					1L207	2 - Private	2 - Female	1L207087	Others		2012-05-26	60
Alzahrawi Histopathology Lab	15.5998	32.5324					1L207	2 - Private	2 - Female	1L207009	Invasive Breast Carcinoma NST		2013-11-09	38
Asiaa Hospital	15.638	32.4757					2H201	2 - Private	2 - Female	2H201179	Invasive Breast Carcinoma NST	2 - Moderately differentiated	2015-09-01	35
Asiaa Hospital	15.638	32.4757					2H201	2 - Private	2 - Female	2H201041	Special Subtypes of Invasive Carcinoma		2010-05-09	60
Asiaa Hospital	15.638	32.4757					2H201	2 - Private	2 - Female	2H201081	Special Subtypes of Invasive Carcinoma		2012-09-16
Asiaa Hospital	15.638	32.4757					2H201	2 - Private	2 - Female	2H201004	Special Subtypes of Invasive Carcinoma		2011-02-23
Asiaa Hospital	15.638	32.4757					2H201	2 - Private	2 - Female	2H201145	Invasive Breast Carcinoma NST	2 - Moderately differentiated	2015-05-05	43
Asiaa Hospital	15.638	32.4757					2H201	2 - Private	2 - Female	2H201158	Invasive Breast Carcinoma NST	3 - Poorly Differentiated/undifferentiated	2013-09-24	58
Asiaa Hospital	15.638	32.4757					2H201	2 - Private	2 - Female	2H201028	Invasive Breast Carcinoma NST	2 - Moderately differentiated	2013-01-07
Asiaa Hospital	15.638	32.4757					2H201	2 - Private	2 - Female	2H201149	Invasive Breast Carcinoma NST	2 - Moderately differentiated	2013-08-19	42
Asiaa Hospital	15.638	32.4757					2H201	2 - Private	2 - Female	2H201143	Special Subtypes of Invasive Carcinoma		2015-05-03
Asiaa Hospital	15.638	32.4757					2H201	2 - Private	2 - Female	2H201108	Precursor Lesions		2015-11-12	44
Asiaa Hospital	15.638	32.4757					2H201	2 - Private	2 - Female	2H201047	Invasive Breast Carcinoma NST	2 - Moderately differentiated	2010-01-03	32
Asiaa Hospital	15.638	32.4757					2H201	2 - Private	1 - Male	2H201051	Special Subtypes of Invasive Carcinoma	1 - Well differentiated	2010-09-18	70
Asiaa Hospital	15.638	32.4757					2H201	2 - Private	2 - Female	2H201155	Special Subtypes of Invasive Carcinoma		2013-03-23	67
Asiaa Hospital	15.638	32.4757					2H201	2 - Private	2 - Female	2H201126	Precursor Lesions		2015-08-02	60
Asiaa Hospital	15.638	32.4757					2H201	2 - Private	2 - Female	2H201007	Invasive Breast Carcinoma NST	2 - Moderately differentiated	2011-01-17	33
Asiaa Hospital	15.638	32.4757					2H201	2 - Private	1 - Male	2H201068	Special Subtypes of Invasive Carcinoma		2012-04-07	75
Asiaa Hospital	15.638	32.4757					2H201	2 - Private	2 - Female	2H201168	Invasive Breast Carcinoma NST	3 - Poorly Differentiated/undifferentiated	2015-10-25	45
Asiaa Hospital	15.638	32.4757					2H201	2 - Private	2 - Female	2H201157	Invasive Breast Carcinoma NST	2 - Moderately differentiated	2013-11-30
Asiaa Hospital	15.638	32.4757					2H201	2 - Private	2 - Female	2H201144	Special Subtypes of Invasive Carcinoma		2015-05-05	35
Asiaa Hospital	15.638	32.4757					2H201	2 - Private	2 - Female	2H201063	Others		2012-04-28	35
Asiaa Hospital	15.638	32.4757					2H201	2 - Private	2 - Female	2H201148	Invasive Breast Carcinoma NST	1 - Well differentiated	2013-11-30
Asiaa Hospital	15.638	32.4757					2H201	2 - Private	2 - Female	2H201113	Invasive Breast Carcinoma NST	2 - Moderately differentiated	2015-12-15	56
Asiaa Hospital	15.638	32.4757					2H201	2 - Private	2 - Female	2H201098	Invasive Breast Carcinoma NST	2 - Moderately differentiated	2014-10-29	36
Asiaa Hospital	15.638	32.4757					2H201	2 - Private	2 - Female	2H201073	Invasive Breast Carcinoma NST	1 - Well differentiated	2012-11-14	82
Asiaa Hospital	15.638	32.4757					2H201	2 - Private	2 - Female	2H201020	Invasive Breast Carcinoma NST	1 - Well differentiated	2012-11-24	80
Asiaa Hospital	15.638	32.4757					2H201	2 - Private	2 - Female	2H201161	Invasive Breast Carcinoma NST	2 - Moderately differentiated	2015-08-31	28
Asiaa Hospital	15.638	32.4757					2H201	2 - Private	2 - Female	2H201140	Invasive Breast Carcinoma NST	2 - Moderately differentiated	2015-04-12
Asiaa Hospital	15.638	32.4757					2H201	2 - Private	2 - Female	2H201106	Special Subtypes of Invasive Carcinoma	1 - Well differentiated	2015-11-14	75
Asiaa Hospital	15.638	32.4757					2H201	2 - Private	2 - Female	2H201042	Invasive Breast Carcinoma NST	3 - Poorly Differentiated/undifferentiated	2010-03-23
Asiaa Hospital	15.638	32.4757					2H201	2 - Private	2 - Female	2H201152	Special Subtypes of Invasive Carcinoma		2013-02-18
Asiaa Hospital	15.638	32.4757					2H201	2 - Private	2 - Female	2H201025	Invasive Breast Carcinoma NST	2 - Moderately differentiated	2012-12-17	34
Asiaa Hospital	15.638	32.4757					2H201	2 - Private	2 - Female	2H201066	Special Subtypes of Invasive Carcinoma		2012-04-19	38
Asiaa Hospital	15.638	32.4757					2H201	2 - Private	2 - Female	2H201115	Invasive Breast Carcinoma NST	2 - Moderately differentiated	2015-12-13
Asiaa Hospital	15.638	32.4757					2H201	2 - Private	2 - Female	2H201162	Invasive Breast Carcinoma NST	2 - Moderately differentiated	2015-05-13
Asiaa Hospital	15.638	32.4757					2H201	2 - Private	2 - Female	2H201033	Others		2013-03-02
Asiaa Hospital	15.638	32.4757					2H201	2 - Private	2 - Female	2H201174	Invasive Breast Carcinoma NST	3 - Poorly Differentiated/undifferentiated	2015-09-30	50
Asiaa Hospital	15.638	32.4757					2H201	2 - Private	2 - Female	2H201039	Invasive Breast Carcinoma NST	1 - Well differentiated	2010-05-18	60
Asiaa Hospital	15.638	32.4757					2H201	2 - Private	2 - Female	2H201008	Invasive Breast Carcinoma NST	1 - Well differentiated	2011-01-10	65
Asiaa Hospital	15.638	32.4757					2H201	2 - Private	2 - Female	2H201112	Special Subtypes of Invasive Carcinoma		2015-12-16
Asiaa Hospital	15.638	32.4757					2H201	2 - Private	2 - Female	2H201150	Invasive Breast Carcinoma NST	3 - Poorly Differentiated/undifferentiated	2013-08-20	85
Asiaa Hospital	15.638	32.4757					2H201	2 - Private	2 - Female	2H201071	Invasive Breast Carcinoma NST	3 - Poorly Differentiated/undifferentiated	2012-03-25	65
Asiaa Hospital	15.638	32.4757					2H201	2 - Private	2 - Female	2H201010	Special Subtypes of Invasive Carcinoma	3 - Poorly Differentiated/undifferentiated	2012-02-12	40
Asiaa Hospital	15.638	32.4757					2H201	2 - Private	2 - Female	2H201013	Invasive Breast Carcinoma NST	2 - Moderately differentiated	2011-11-13	33
Asiaa Hospital	15.638	32.4757					2H201	2 - Private	1 - Male	2H201048	Precursor Lesions		2010-01-03	53
Asiaa Hospital	15.638	32.4757					2H201	2 - Private	2 - Female	2H201136	Others		2015-06-15	55
Asiaa Hospital	15.638	32.4757					2H201	2 - Private	2 - Female	2H201133	Invasive Breast Carcinoma NST		2015-07-06	70
Asiaa Hospital	15.638	32.4757					2H201	2 - Private	2 - Female	2H201018	Invasive Breast Carcinoma NST		2012-03-11	42
Asiaa Hospital	15.638	32.4757					2H201	2 - Private	2 - Female	2H201177	Invasive Breast Carcinoma NST	2 - Moderately differentiated	2015-09-01
Asiaa Hospital	15.638	32.4757					2H201	2 - Private	2 - Female	2H201111	Invasive Breast Carcinoma NST	3 - Poorly Differentiated/undifferentiated	2015-11-03	40
Asiaa Hospital	15.638	32.4757					2H201	2 - Private	2 - Female	2H201170	Invasive Breast Carcinoma NST	1 - Well differentiated	2015-10-24
Asiaa Hospital	15.638	32.4757					2H201	2 - Private	2 - Female	2H201077	Invasive Breast Carcinoma NST	3 - Poorly Differentiated/undifferentiated	2012-10-17	38
Asiaa Hospital	15.638	32.4757					2H201	2 - Private	2 - Female	2H201110	Invasive Breast Carcinoma NST	2 - Moderately differentiated	2015-11-04	38
Asiaa Hospital	15.638	32.4757					2H201	2 - Private	2 - Female	2H201055	Special Subtypes of Invasive Carcinoma		2012-06-13
Asiaa Hospital	15.638	32.4757					2H201	2 - Private	2 - Female	2H201032	Invasive Breast Carcinoma NST	2 - Moderately differentiated	2013-01-14
Asiaa Hospital	15.638	32.4757					2H201	2 - Private	2 - Female	2H201075	Special Subtypes of Invasive Carcinoma		2012-10-22
Asiaa Hospital	15.638	32.4757					2H201	2 - Private	2 - Female	2H201167	Invasive Breast Carcinoma NST	2 - Moderately differentiated	2015-10-27	33
Asiaa Hospital	15.638	32.4757					2H201	2 - Private	2 - Female	2H201084	Invasive Breast Carcinoma NST	3 - Poorly Differentiated/undifferentiated	2012-08-13	47
Asiaa Hospital	15.638	32.4757					2H201	2 - Private	2 - Female	2H201151	Invasive Breast Carcinoma NST	2 - Moderately differentiated	2013-02-16	70
Asiaa Hospital	15.638	32.4757					2H201	2 - Private	2 - Female	2H201002	Invasive Breast Carcinoma NST	2 - Moderately differentiated	2011-04-10	32
Asiaa Hospital	15.638	32.4757					2H201	2 - Private	2 - Female	2H201100	Invasive Breast Carcinoma NST		2014-09-16	73
Asiaa Hospital	15.638	32.4757					2H201	2 - Private	2 - Female	2H201117	Fibroepithelial Tumors		2015-12-08	27
Asiaa Hospital	15.638	32.4757					2H201	2 - Private	2 - Female	2H201037	Invasive Breast Carcinoma NST	1 - Well differentiated	2010-05-31
Asiaa Hospital	15.638	32.4757					2H201	2 - Private	2 - Female	2H201118	Special Subtypes of Invasive Carcinoma		2015-12-08
Asiaa Hospital	15.638	32.4757					2H201	2 - Private	2 - Female	2H201169	Invasive Breast Carcinoma NST	1 - Well differentiated	2015-10-26	38
Asiaa Hospital	15.638	32.4757					2H201	2 - Private	2 - Female	2H201141	Invasive Breast Carcinoma NST	3 - Poorly Differentiated/undifferentiated	2015-04-12
Asiaa Hospital	15.638	32.4757					2H201	2 - Private	2 - Female	2H201139	Special Subtypes of Invasive Carcinoma		2015-05-26	41
Asiaa Hospital	15.638	32.4757					2H201	2 - Private	2 - Female	2H201119	Invasive Breast Carcinoma NST	2 - Moderately differentiated	2015-12-02	75
Asiaa Hospital	15.638	32.4757					2H201	2 - Private	2 - Female	2H201095	Invasive Breast Carcinoma NST	2 - Moderately differentiated	2014-12-08	75
Asiaa Hospital	15.638	32.4757					2H201	2 - Private	2 - Female	2H201101	Special Subtypes of Invasive Carcinoma		2013-07-10
Asiaa Hospital	15.638	32.4757					2H201	2 - Private	2 - Female	2H201089	Invasive Breast Carcinoma NST	3 - Poorly Differentiated/undifferentiated	2014-08-03	55
Asiaa Hospital	15.638	32.4757					2H201	2 - Private	2 - Female	2H201060	Invasive Breast Carcinoma NST	2 - Moderately differentiated	2012-05-19	60
Asiaa Hospital	15.638	32.4757					2H201	2 - Private	2 - Female	2H201122	Others	3 - Poorly Differentiated/undifferentiated	2015-08-30
Asiaa Hospital	15.638	32.4757					2H201	2 - Private	2 - Female	2H201072	Invasive Breast Carcinoma NST	3 - Poorly Differentiated/undifferentiated	2012-03-12	28
Asiaa Hospital	15.638	32.4757					2H201	2 - Private	2 - Female	2H201146	Special Subtypes of Invasive Carcinoma		2015-05-06	42
Asiaa Hospital	15.638	32.4757					2H201	2 - Private	2 - Female	2H201006	Invasive Breast Carcinoma NST	2 - Moderately differentiated	2011-02-12
Asiaa Hospital	15.638	32.4757					2H201	2 - Private	2 - Female	2H201012	Fibroepithelial Tumors		2011-12-14	46
Asiaa Hospital	15.638	32.4757					2H201	2 - Private	2 - Female	2H201137	Special Subtypes of Invasive Carcinoma		2015-06-15
Asiaa Hospital	15.638	32.4757					2H201	2 - Private	2 - Female	2H201099	Precursor Lesions		2014-10-21
Asiaa Hospital	15.638	32.4757					2H201	2 - Private	2 - Female	2H201159	Invasive Breast Carcinoma NST	2 - Moderately differentiated	2013-01-23	59
Asiaa Hospital	15.638	32.4757					2H201	2 - Private	2 - Female	2H201156	Invasive Breast Carcinoma NST	2 - Moderately differentiated	2013-04-23
Asiaa Hospital	15.638	32.4757					2H201	2 - Private	2 - Female	2H201056	Invasive Breast Carcinoma NST		2012-06-02	70
Asiaa Hospital	15.638	32.4757					2H201	2 - Private	2 - Female	2H201116	Invasive Breast Carcinoma NST	3 - Poorly Differentiated/undifferentiated	2015-12-08	29
Asiaa Hospital	15.638	32.4757					2H201	2 - Private	2 - Female	2H201090	Invasive Breast Carcinoma NST	3 - Poorly Differentiated/undifferentiated	2014-05-31	35
Asiaa Hospital	15.638	32.4757					2H201	2 - Private	2 - Female	2H201080	Invasive Breast Carcinoma NST	2 - Moderately differentiated	2012-09-26	54
Asiaa Hospital	15.638	32.4757					2H201	2 - Private	2 - Female	2H201134	Precursor Lesions		2015-06-30	40
Asiaa Hospital	15.638	32.4757					2H201	2 - Private	2 - Female	2H201054	Invasive Breast Carcinoma NST	2 - Moderately differentiated	2010-08-04	45
Asiaa Hospital	15.638	32.4757					2H201	2 - Private	2 - Female	2H201005	Invasive Breast Carcinoma NST	2 - Moderately differentiated	2011-02-12	45
Asiaa Hospital	15.638	32.4757					2H201	2 - Private	2 - Female	2H201132	Invasive Breast Carcinoma NST	1 - Well differentiated	2015-07-06	59
Asiaa Hospital	15.638	32.4757					2H201	2 - Private	2 - Female	2H201121	Invasive Breast Carcinoma NST	2 - Moderately differentiated	2015-11-29	32
Asiaa Hospital	15.638	32.4757					2H201	2 - Private	2 - Female	2H201176	Invasive Breast Carcinoma NST	2 - Moderately differentiated	2015-09-21
Asiaa Hospital	15.638	32.4757					2H201	2 - Private	2 - Female	2H201029	Invasive Breast Carcinoma NST	1 - Well differentiated	2013-01-12	54
Asiaa Hospital	15.638	32.4757					2H201	2 - Private	2 - Female	2H201027	Invasive Breast Carcinoma NST	1 - Well differentiated	2013-01-02	70
Asiaa Hospital	15.638	32.4757					2H201	2 - Private	2 - Female	2H201017	Invasive Breast Carcinoma NST	1 - Well differentiated	2012-02-22	30
Asiaa Hospital	15.638	32.4757					2H201	2 - Private	2 - Female	2H201064	Invasive Breast Carcinoma NST	1 - Well differentiated	2012-04-25	30
Asiaa Hospital	15.638	32.4757					2H201	2 - Private	2 - Female	2H201044	Invasive Breast Carcinoma NST	2 - Moderately differentiated	2010-02-20	26
Asiaa Hospital	15.638	32.4757					2H201	2 - Private	2 - Female	2H201001	Others		2011-05-15	65
Asiaa Hospital	15.638	32.4757					2H201	2 - Private	2 - Female	2H201163	Invasive Breast Carcinoma NST	2 - Moderately differentiated	2015-05-20	40
Asiaa Hospital	15.638	32.4757					2H201	2 - Private	2 - Female	2H201067	Invasive Breast Carcinoma NST	3 - Poorly Differentiated/undifferentiated	2012-04-19	45
Asiaa Hospital	15.638	32.4757					2H201	2 - Private	2 - Female	2H201171	Invasive Breast Carcinoma NST		2015-10-21
Asiaa Hospital	15.638	32.4757					2H201	2 - Private	2 - Female	2H201074	Invasive Breast Carcinoma NST	2 - Moderately differentiated	2012-10-31
Asiaa Hospital	15.638	32.4757					2H201	2 - Private	2 - Female	2H201127	Invasive Breast Carcinoma NST		2015-07-30	50
Asiaa Hospital	15.638	32.4757					2H201	2 - Private	2 - Female	2H201124	Invasive Breast Carcinoma NST	2 - Moderately differentiated	2015-08-11	32
Asiaa Hospital	15.638	32.4757					2H201	2 - Private	2 - Female	2H201114	Invasive Breast Carcinoma NST	2 - Moderately differentiated	2015-12-14
Asiaa Hospital	15.638	32.4757					2H201	2 - Private	2 - Female	2H201096	Special Subtypes of Invasive Carcinoma		2014-11-29
Asiaa Hospital	15.638	32.4757					2H201	2 - Private	2 - Female	2H201057	Invasive Breast Carcinoma NST	2 - Moderately differentiated	2012-05-28
Asiaa Hospital	15.638	32.4757					2H201	2 - Private	2 - Female	2H201166	Invasive Breast Carcinoma NST	3 - Poorly Differentiated/undifferentiated	2015-10-19	65
Asiaa Hospital	15.638	32.4757					2H201	2 - Private	2 - Female	2H201142	Invasive Breast Carcinoma NST	2 - Moderately differentiated	2015-04-19	32
Asiaa Hospital	15.638	32.4757					2H201	2 - Private	2 - Female	2H201030	Invasive Breast Carcinoma NST		2013-01-13	45
Asiaa Hospital	15.638	32.4757					2H201	2 - Private	2 - Female	2H201061	Invasive Breast Carcinoma NST	1 - Well differentiated	2012-05-12	60
Asiaa Hospital	15.638	32.4757					2H201	2 - Private	2 - Female	2H201172	Invasive Breast Carcinoma NST	3 - Poorly Differentiated/undifferentiated	2015-10-20	45
Asiaa Hospital	15.638	32.4757					2H201	2 - Private	2 - Female	2H201031	Invasive Breast Carcinoma NST	3 - Poorly Differentiated/undifferentiated	2013-01-13
Asiaa Hospital	15.638	32.4757					2H201	2 - Private	2 - Female	2H201076	Invasive Breast Carcinoma NST	2 - Moderately differentiated	2012-10-21
Asiaa Hospital	15.638	32.4757					2H201	2 - Private	2 - Female	2H201069	Invasive Breast Carcinoma NST	2 - Moderately differentiated	2012-03-27	42
Asiaa Hospital	15.638	32.4757					2H201	2 - Private	2 - Female	2H201102	Special Subtypes of Invasive Carcinoma		2015-11-02	70
Asiaa Hospital	15.638	32.4757					2H201	2 - Private	2 - Female	2H201087	Invasive Breast Carcinoma NST	2 - Moderately differentiated	2012-07-04	75
Asiaa Hospital	15.638	32.4757					2H201	2 - Private	2 - Female	2H201053	Invasive Breast Carcinoma NST	2 - Moderately differentiated	2010-07-27	70
Asiaa Hospital	15.638	32.4757					2H201	2 - Private	2 - Female	2H201164	Special Subtypes of Invasive Carcinoma		2015-12-08
Asiaa Hospital	15.638	32.4757					2H201	2 - Private	2 - Female	2H201131	Special Subtypes of Invasive Carcinoma		2015-07-14	50
Asiaa Hospital	15.638	32.4757					2H201	2 - Private	2 - Female	2H201050	Others		2010-10-09
Asiaa Hospital	15.638	32.4757					2H201	2 - Private	2 - Female	2H201173	Invasive Breast Carcinoma NST	2 - Moderately differentiated	2015-10-18	50
Asiaa Hospital	15.638	32.4757					2H201	2 - Private	2 - Female	2H201003	Invasive Breast Carcinoma NST		2011-03-09	55
Asiaa Hospital	15.638	32.4757					2H201	2 - Private	2 - Female	2H201062	Invasive Breast Carcinoma NST	3 - Poorly Differentiated/undifferentiated	2012-05-02
Asiaa Hospital	15.638	32.4757					2H201	2 - Private	2 - Female	2H201011	Invasive Breast Carcinoma NST	1 - Well differentiated	2011-12-18	55
Asiaa Hospital	15.638	32.4757					2H201	2 - Private	2 - Female	2H201165	Others		2015-11-14	30
Asiaa Hospital	15.638	32.4757					2H201	2 - Private	2 - Female	2H201036	Invasive Breast Carcinoma NST	2 - Moderately differentiated	2010-06-14	60
Asiaa Hospital	15.638	32.4757					2H201	2 - Private	2 - Female	2H201058	Precursor Lesions		2012-05-28	48
Asiaa Hospital	15.638	32.4757					2H201	2 - Private	2 - Female	2H201138	Invasive Breast Carcinoma NST	2 - Moderately differentiated	2015-05-27
Asiaa Hospital	15.638	32.4757					2H201	2 - Private	2 - Female	2H201160	Invasive Breast Carcinoma NST	2 - Moderately differentiated	2013-02-13	38
Asiaa Hospital	15.638	32.4757					2H201	2 - Private	2 - Female	2H201093	Invasive Breast Carcinoma NST	2 - Moderately differentiated	2014-10-18	33
Asiaa Hospital	15.638	32.4757					2H201	2 - Private	2 - Female	2H201045	Invasive Breast Carcinoma NST	2 - Moderately differentiated	2010-10-10	70
Asiaa Hospital	15.638	32.4757					2H201	2 - Private	2 - Female	2H201070	Invasive Breast Carcinoma NST	3 - Poorly Differentiated/undifferentiated	2012-03-27	65
Asiaa Hospital	15.638	32.4757					2H201	2 - Private	2 - Female	2H201014	Precursor Lesions		2011-12-20	37
Asiaa Hospital	15.638	32.4757					2H201	2 - Private	2 - Female	2H201091	Others		2014-12-15
Asiaa Hospital	15.638	32.4757					2H201	2 - Private	2 - Female	2H201103	Special Subtypes of Invasive Carcinoma		2015-11-02	65
Asiaa Hospital	15.638	32.4757					2H201	2 - Private	2 - Female	2H201079	Invasive Breast Carcinoma NST	3 - Poorly Differentiated/undifferentiated	2012-09-30	60
Asiaa Hospital	15.638	32.4757					2H201	2 - Private	2 - Female	2H201147	Invasive Breast Carcinoma NST	2 - Moderately differentiated	2015-05-24	40
Asiaa Hospital	15.638	32.4757					2H201	2 - Private	2 - Female	2H201128	Invasive Breast Carcinoma NST	1 - Well differentiated	2015-07-27
Asiaa Hospital	15.638	32.4757					2H201	2 - Private	2 - Female	2H201078	Invasive Breast Carcinoma NST	2 - Moderately differentiated	2010-10-03	55
Asiaa Hospital	15.638	32.4757					2H201	2 - Private	2 - Female	2H201107	Invasive Breast Carcinoma NST	3 - Poorly Differentiated/undifferentiated	2015-11-14
Asiaa Hospital	15.638	32.4757					2H201	2 - Private	2 - Female	2H201153	Invasive Breast Carcinoma NST		2013-02-18	55
Asiaa Hospital	15.638	32.4757					2H201	2 - Private	2 - Female	2H201019	Invasive Breast Carcinoma NST	2 - Moderately differentiated	2012-11-19
Asiaa Hospital	15.638	32.4757					2H201	2 - Private	2 - Female	2H201015	Invasive Breast Carcinoma NST	1 - Well differentiated	2012-01-14	41
Asiaa Hospital	15.638	32.4757					2H201	2 - Private	2 - Female	2H201104	Invasive Breast Carcinoma NST	3 - Poorly Differentiated/undifferentiated	2015-11-21
Asiaa Hospital	15.638	32.4757					2H201	2 - Private	2 - Female	2H201175	Invasive Breast Carcinoma NST	3 - Poorly Differentiated/undifferentiated	2015-09-21	75
Asiaa Hospital	15.638	32.4757					2H201	2 - Private	2 - Female	2H201123	Invasive Breast Carcinoma NST	2 - Moderately differentiated	2015-08-25
Asiaa Hospital	15.638	32.4757					2H201	2 - Private	2 - Female	2H201034	Precursor Lesions		2013-04-09	48
Asiaa Hospital	15.638	32.4757					2H201	2 - Private	2 - Female	2H201059	Invasive Breast Carcinoma NST	1 - Well differentiated	2012-05-24
Asiaa Hospital	15.638	32.4757					2H201	2 - Private	2 - Female	2H201130	Invasive Breast Carcinoma NST	3 - Poorly Differentiated/undifferentiated	2015-07-03
Asiaa Hospital	15.638	32.4757					2H201	2 - Private	2 - Female	2H201052	Precursor Lesions		2010-09-18	52
Asiaa Hospital	15.638	32.4757					2H201	2 - Private	2 - Female	2H201135	Invasive Breast Carcinoma NST	2 - Moderately differentiated	2015-06-27	30
Asiaa Hospital	15.638	32.4757					2H201	2 - Private	2 - Female	2H201040	Special Subtypes of Invasive Carcinoma	3 - Poorly Differentiated/undifferentiated	2010-05-15	47
Asiaa Hospital	15.638	32.4757					2H201	2 - Private	2 - Female	2H201016	Invasive Breast Carcinoma NST	3 - Poorly Differentiated/undifferentiated	2012-01-04	50
Asiaa Hospital	15.638	32.4757					2H201	2 - Private	2 - Female	2H201046	Invasive Breast Carcinoma NST	1 - Well differentiated	2010-01-09	65
Asiaa Hospital	15.638	32.4757					2H201	2 - Private	2 - Female	2H201094	Others		2014-10-15	30
Asiaa Hospital	15.638	32.4757					2H201	2 - Private	2 - Female	2H201082	Invasive Breast Carcinoma NST	2 - Moderately differentiated	2012-09-09	35
Asiaa Hospital	15.638	32.4757					2H201	2 - Private	2 - Female	2H201022	Invasive Breast Carcinoma NST	3 - Poorly Differentiated/undifferentiated	2012-11-28	35
Asiaa Hospital	15.638	32.4757					2H201	2 - Private	2 - Female	2H201125	Invasive Breast Carcinoma NST	3 - Poorly Differentiated/undifferentiated	2015-08-04	25
Asiaa Hospital	15.638	32.4757					2H201	2 - Private	2 - Female	2H201026	Others		2012-12-19
Asiaa Hospital	15.638	32.4757					2H201	2 - Private	2 - Female	2H201088	Special Subtypes of Invasive Carcinoma		2014-09-06	70
Asiaa Hospital	15.638	32.4757					2H201	2 - Private	2 - Female	2H201085	Invasive Breast Carcinoma NST	2 - Moderately differentiated	2012-07-28
Asiaa Hospital	15.638	32.4757					2H201	2 - Private	2 - Female	2H201043	Invasive Breast Carcinoma NST	1 - Well differentiated	2010-03-20	42
Asiaa Hospital	15.638	32.4757					2H201	2 - Private	2 - Female	2H201105	Special Subtypes of Invasive Carcinoma		2015-11-18	48
Asiaa Hospital	15.638	32.4757					2H201	2 - Private	2 - Female	2H201009	Invasive Breast Carcinoma NST	2 - Moderately differentiated	2011-01-09	70
Asiaa Hospital	15.638	32.4757					2H201	2 - Private	2 - Female	2H201023	Invasive Breast Carcinoma NST		2012-11-29
Asiaa Hospital	15.638	32.4757					2H201	2 - Private	2 - Female	2H201083	Invasive Breast Carcinoma NST	2 - Moderately differentiated	2012-08-26	57
Asiaa Hospital	15.638	32.4757					2H201	2 - Private	2 - Female	2H201086	Special Subtypes of Invasive Carcinoma		2012-07-08
Asiaa Hospital	15.638	32.4757					2H201	2 - Private	2 - Female	2H201038	Invasive Breast Carcinoma NST	2 - Moderately differentiated	2010-05-29
Asiaa Hospital	15.638	32.4757					2H201	2 - Private	2 - Female	2H201049	Fibroepithelial Tumors		2010-10-31
Asiaa Hospital	15.638	32.4757					2H201	2 - Private	2 - Female	2H201154	Invasive Breast Carcinoma NST	2 - Moderately differentiated	2013-02-26	29
Asiaa Hospital	15.638	32.4757					2H201	2 - Private	2 - Female	2H201035	Invasive Breast Carcinoma NST	2 - Moderately differentiated	2010-06-23	34
Asiaa Hospital	15.638	32.4757					2H201	2 - Private	2 - Female	2H201024	Invasive Breast Carcinoma NST	2 - Moderately differentiated	2012-11-29	29
Asiaa Hospital	15.638	32.4757					2H201	2 - Private	2 - Female	2H201120	Special Subtypes of Invasive Carcinoma		2015-12-01
Asiaa Hospital	15.638	32.4757					2H201	2 - Private	2 - Female	2H201097	Invasive Breast Carcinoma NST	2 - Moderately differentiated	2014-09-15	60
Asiaa Hospital	15.638	32.4757					2H201	2 - Private	2 - Female	2H201092	Invasive Breast Carcinoma NST	2 - Moderately differentiated	2014-12-21	30
Asiaa Hospital	15.638	32.4757					2H201	2 - Private	2 - Female	2H201129	Special Subtypes of Invasive Carcinoma		2015-07-22
Asiaa Hospital	15.638	32.4757					2H201	2 - Private	2 - Female	2H201109	Invasive Breast Carcinoma NST	1 - Well differentiated	2015-11-10
Asiaa Hospital	15.638	32.4757					2H201	2 - Private	2 - Female	2H201021	Invasive Breast Carcinoma NST	2 - Moderately differentiated	2012-11-27	41
Asiaa Hospital	15.638	32.4757					2H201	2 - Private	2 - Female	2H201065	Invasive Breast Carcinoma NST	1 - Well differentiated	2012-04-23	80
Bahari Teaching Hospital	15.6257	32.5286					3H101	1 - Governmental	2 - Female	3H101007	Invasive Breast Carcinoma NST		2012-04-23
Bahari Teaching Hospital	15.6257	32.5286					3H101	1 - Governmental	2 - Female	3H101001	Invasive Breast Carcinoma NST	2 - Moderately differentiated	2016-03-01	29
Bahari Teaching Hospital	15.6257	32.5286					3H101	1 - Governmental	1 - Male	3H101028	Invasive Breast Carcinoma NST		2011-07-01
Bahari Teaching Hospital	15.6257	32.5286					3H101	1 - Governmental	2 - Female	3H101040	Invasive Breast Carcinoma NST		2010-02-15	30
Bahari Teaching Hospital	15.6257	32.5286					3H101	1 - Governmental	2 - Female	3H101036	Invasive Breast Carcinoma NST		2010-01-01
Bahari Teaching Hospital	15.6257	32.5286					3H101	1 - Governmental	2 - Female	3H101033	Invasive Breast Carcinoma NST	2 - Moderately differentiated	2011-09-01	43
Bahari Teaching Hospital	15.6257	32.5286					3H101	1 - Governmental	2 - Female	3H101041	Invasive Breast Carcinoma NST	2 - Moderately differentiated	2010-03-01
Bahari Teaching Hospital	15.6257	32.5286					3H101	1 - Governmental	2 - Female	3H101057	Invasive Breast Carcinoma NST	2 - Moderately differentiated	2013-04-01	55
Bahari Teaching Hospital	15.6257	32.5286					3H101	1 - Governmental	2 - Female	3H101051	Fibroepithelial Tumors	3 - Poorly Differentiated/undifferentiated	2013-01-15	17
Bahari Teaching Hospital	15.6257	32.5286					3H101	1 - Governmental	2 - Female	3H101038	Invasive Breast Carcinoma NST	2 - Moderately differentiated	2010-02-01	35
Bahari Teaching Hospital	15.6257	32.5286					3H101	1 - Governmental	2 - Female	3H101044	Invasive Breast Carcinoma NST		2010-04-15	70
Bahari Teaching Hospital	15.6257	32.5286					3H101	1 - Governmental	2 - Female	3H101069	Invasive Breast Carcinoma NST	3 - Poorly Differentiated/undifferentiated	2015-09-14	70
Bahari Teaching Hospital	15.6257	32.5286					3H101	1 - Governmental	2 - Female	3H101023	Invasive Breast Carcinoma NST	1 - Well differentiated	2012-12-01	65
Bahari Teaching Hospital	15.6257	32.5286					3H101	1 - Governmental	2 - Female	3H101016	Invasive Breast Carcinoma NST	2 - Moderately differentiated	2012-03-01	35
Bahari Teaching Hospital	15.6257	32.5286					3H101	1 - Governmental	2 - Female	3H101052	Invasive Breast Carcinoma NST	3 - Poorly Differentiated/undifferentiated	2013-02-01	32
Bahari Teaching Hospital	15.6257	32.5286					3H101	1 - Governmental	2 - Female	3H101079	Invasive Breast Carcinoma NST	2 - Moderately differentiated	2014-06-24	57
Bahari Teaching Hospital	15.6257	32.5286					3H101	1 - Governmental	2 - Female	3H101014	Invasive Breast Carcinoma NST	2 - Moderately differentiated	2012-01-01	67
Bahari Teaching Hospital	15.6257	32.5286					3H101	1 - Governmental	2 - Female	3H101018	Special Subtypes of Invasive Carcinoma		2012-02-15	50
Bahari Teaching Hospital	15.6257	32.5286					3H101	1 - Governmental	2 - Female	3H101019	Invasive Breast Carcinoma NST	2 - Moderately differentiated	2012-03-01	50
Bahari Teaching Hospital	15.6257	32.5286					3H101	1 - Governmental	2 - Female	3H101030	Invasive Breast Carcinoma NST	2 - Moderately differentiated	2011-08-01	38
Bahari Teaching Hospital	15.6257	32.5286					3H101	1 - Governmental	2 - Female	3H101045	Invasive Breast Carcinoma NST	2 - Moderately differentiated	2010-04-15
Bahari Teaching Hospital	15.6257	32.5286					3H101	1 - Governmental	2 - Female	3H101074	Invasive Breast Carcinoma NST		2015-12-07
Bahari Teaching Hospital	15.6257	32.5286					3H101	1 - Governmental	2 - Female	3H101006	Special Subtypes of Invasive Carcinoma		2012-04-23
Bahari Teaching Hospital	15.6257	32.5286					3H101	1 - Governmental	2 - Female	3H101059	Special Subtypes of Invasive Carcinoma		2013-04-15	48
Bahari Teaching Hospital	15.6257	32.5286					3H101	1 - Governmental	2 - Female	3H101049	Invasive Breast Carcinoma NST	2 - Moderately differentiated	2011-02-01	45
Bahari Teaching Hospital	15.6257	32.5286					3H101	1 - Governmental	2 - Female	3H101013	Invasive Breast Carcinoma NST		2012-11-27
Bahari Teaching Hospital	15.6257	32.5286					3H101	1 - Governmental	2 - Female	3H101043	Invasive Breast Carcinoma NST	1 - Well differentiated	2010-04-01	60
Bahari Teaching Hospital	15.6257	32.5286					3H101	1 - Governmental	2 - Female	3H101004	Special Subtypes of Invasive Carcinoma	1 - Well differentiated	2016-02-28	60
Bahari Teaching Hospital	15.6257	32.5286					3H101	1 - Governmental	2 - Female	3H101071	Invasive Breast Carcinoma NST	2 - Moderately differentiated	2015-11-04	34
Bahari Teaching Hospital	15.6257	32.5286					3H101	1 - Governmental	2 - Female	3H101002	Invasive Breast Carcinoma NST	2 - Moderately differentiated	2016-04-13	32
Bahari Teaching Hospital	15.6257	32.5286					3H101	1 - Governmental	2 - Female	3H101015	Invasive Breast Carcinoma NST		2012-02-01	45
Bahari Teaching Hospital	15.6257	32.5286					3H101	1 - Governmental	2 - Female	3H101012	Invasive Breast Carcinoma NST		2012-10-09	25
Bahari Teaching Hospital	15.6257	32.5286					3H101	1 - Governmental	2 - Female	3H101062	Invasive Breast Carcinoma NST	2 - Moderately differentiated	2013-05-15
Bahari Teaching Hospital	15.6257	32.5286					3H101	1 - Governmental	2 - Female	3H101072	Invasive Breast Carcinoma NST	2 - Moderately differentiated	2015-11-25	65
Bahari Teaching Hospital	15.6257	32.5286					3H101	1 - Governmental	2 - Female	3H101050	Invasive Breast Carcinoma NST		2013-01-15	40
Bahari Teaching Hospital	15.6257	32.5286					3H101	1 - Governmental	2 - Female	3H101075	Invasive Breast Carcinoma NST	2 - Moderately differentiated	2015-06-04	48
Bahari Teaching Hospital	15.6257	32.5286					3H101	1 - Governmental	2 - Female	3H101061	Invasive Breast Carcinoma NST	1 - Well differentiated	2013-05-01	35
Bahari Teaching Hospital	15.6257	32.5286					3H101	1 - Governmental	2 - Female	3H101034	Invasive Breast Carcinoma NST		2011-04-01	45
Bahari Teaching Hospital	15.6257	32.5286					3H101	1 - Governmental	2 - Female	3H101010	Precursor Lesions		2012-06-25	80
Bahari Teaching Hospital	15.6257	32.5286					3H101	1 - Governmental	2 - Female	3H101047	Special Subtypes of Invasive Carcinoma		2010-12-01
Bahari Teaching Hospital	15.6257	32.5286					3H101	1 - Governmental	2 - Female	3H101073	Invasive Breast Carcinoma NST	3 - Poorly Differentiated/undifferentiated	2015-11-16	42
Bahari Teaching Hospital	15.6257	32.5286					3H101	1 - Governmental	1 - Male	3H101077	Invasive Breast Carcinoma NST	3 - Poorly Differentiated/undifferentiated	2015-07-14	65
Bahari Teaching Hospital	15.6257	32.5286					3H101	1 - Governmental	2 - Female	3H101063	Invasive Breast Carcinoma NST	2 - Moderately differentiated	2013-05-15	32
Bahari Teaching Hospital	15.6257	32.5286					3H101	1 - Governmental	2 - Female	3H101042	Special Subtypes of Invasive Carcinoma		2010-03-15	42
Bahari Teaching Hospital	15.6257	32.5286					3H101	1 - Governmental	2 - Female	3H101017	Invasive Breast Carcinoma NST		2012-02-15	28
Bahari Teaching Hospital	15.6257	32.5286					3H101	1 - Governmental	2 - Female	3H101035	Invasive Breast Carcinoma NST	3 - Poorly Differentiated/undifferentiated	2010-01-01
Bahari Teaching Hospital	15.6257	32.5286					3H101	1 - Governmental	2 - Female	3H101020	Invasive Breast Carcinoma NST	2 - Moderately differentiated	2012-04-01	55
Bahari Teaching Hospital	15.6257	32.5286					3H101	1 - Governmental	2 - Female	3H101029	Invasive Breast Carcinoma NST	2 - Moderately differentiated	2011-07-01	35
Bahari Teaching Hospital	15.6257	32.5286					3H101	1 - Governmental	2 - Female	3H101070	Special Subtypes of Invasive Carcinoma		2015-09-21	60
Bahari Teaching Hospital	15.6257	32.5286					3H101	1 - Governmental	2 - Female	3H101064	Invasive Breast Carcinoma NST	2 - Moderately differentiated	2013-05-15	55
Bahari Teaching Hospital	15.6257	32.5286					3H101	1 - Governmental	2 - Female	3H101024	Invasive Breast Carcinoma NST	2 - Moderately differentiated	2011-11-15
Bahari Teaching Hospital	15.6257	32.5286					3H101	1 - Governmental	2 - Female	3H101032	Special Subtypes of Invasive Carcinoma		2011-08-15
Bahari Teaching Hospital	15.6257	32.5286					3H101	1 - Governmental	2 - Female	3H101058	Invasive Breast Carcinoma NST		2013-04-01	50
Bahari Teaching Hospital	15.6257	32.5286					3H101	1 - Governmental	2 - Female	3H101048	Invasive Breast Carcinoma NST	2 - Moderately differentiated	2010-12-01	70
Bahari Teaching Hospital	15.6257	32.5286					3H101	1 - Governmental	2 - Female	3H101067	Invasive Breast Carcinoma NST		2013-07-01
Bahari Teaching Hospital	15.6257	32.5286					3H101	1 - Governmental	2 - Female	3H101076	Invasive Breast Carcinoma NST		2015-06-03	30
Bahari Teaching Hospital	15.6257	32.5286					3H101	1 - Governmental	2 - Female	3H101046	Invasive Breast Carcinoma NST		2010-05-01
Bahari Teaching Hospital	15.6257	32.5286					3H101	1 - Governmental	2 - Female	3H101055	Precursor Lesions		2013-03-15	60
Bahari Teaching Hospital	15.6257	32.5286					3H101	1 - Governmental	2 - Female	3H101031	Invasive Breast Carcinoma NST	2 - Moderately differentiated	2011-08-01	45
Bahari Teaching Hospital	15.6257	32.5286					3H101	1 - Governmental	2 - Female	3H101008	Invasive Breast Carcinoma NST	3 - Poorly Differentiated/undifferentiated	2012-06-17
Bahari Teaching Hospital	15.6257	32.5286					3H101	1 - Governmental	2 - Female	3H101054	Invasive Breast Carcinoma NST		2013-03-01	43
Bahari Teaching Hospital	15.6257	32.5286					3H101	1 - Governmental	1 - Male	3H101078	Special Subtypes of Invasive Carcinoma		2015-10-18	75
Bahari Teaching Hospital	15.6257	32.5286					3H101	1 - Governmental	2 - Female	3H101027	Invasive Breast Carcinoma NST	2 - Moderately differentiated	2011-06-15	32
Bahari Teaching Hospital	15.6257	32.5286					3H101	1 - Governmental	2 - Female	3H101025	Invasive Breast Carcinoma NST	2 - Moderately differentiated	2011-04-01
Bahari Teaching Hospital	15.6257	32.5286					3H101	1 - Governmental	2 - Female	3H101037	Invasive Breast Carcinoma NST	2 - Moderately differentiated	2010-01-01
Bahari Teaching Hospital	15.6257	32.5286					3H101	1 - Governmental	2 - Female	3H101011	Invasive Breast Carcinoma NST		2012-10-06	42
Bahari Teaching Hospital	15.6257	32.5286					3H101	1 - Governmental	2 - Female	3H101060	Invasive Breast Carcinoma NST	3 - Poorly Differentiated/undifferentiated	2013-05-01	60
Bahari Teaching Hospital	15.6257	32.5286					3H101	1 - Governmental	2 - Female	3H101066	Invasive Breast Carcinoma NST	1 - Well differentiated	2013-06-01
Bahari Teaching Hospital	15.6257	32.5286					3H101	1 - Governmental	2 - Female	3H101003	Invasive Breast Carcinoma NST	2 - Moderately differentiated	2016-05-17	30
Bahari Teaching Hospital	15.6257	32.5286					3H101	1 - Governmental	2 - Female	3H101021	Special Subtypes of Invasive Carcinoma		2012-04-15	32
Bahari Teaching Hospital	15.6257	32.5286					3H101	1 - Governmental	2 - Female	3H101009	Invasive Breast Carcinoma NST	3 - Poorly Differentiated/undifferentiated	2012-06-18	95
Bahari Teaching Hospital	15.6257	32.5286					3H101	1 - Governmental	2 - Female	3H101053	Invasive Breast Carcinoma NST	3 - Poorly Differentiated/undifferentiated	2013-03-01	40
Bahari Teaching Hospital	15.6257	32.5286					3H101	1 - Governmental	2 - Female	3H101065	Invasive Breast Carcinoma NST	3 - Poorly Differentiated/undifferentiated	2013-06-01	39
Bahari Teaching Hospital	15.6257	32.5286					3H101	1 - Governmental	2 - Female	3H101026	Invasive Breast Carcinoma NST	2 - Moderately differentiated	2011-06-01	46
Bahari Teaching Hospital	15.6257	32.5286					3H101	1 - Governmental	2 - Female	3H101022	Invasive Breast Carcinoma NST		2012-04-01	45
Bahari Teaching Hospital	15.6257	32.5286					3H101	1 - Governmental	2 - Female	3H101039	Invasive Breast Carcinoma NST	2 - Moderately differentiated	2010-02-15
Bahari Teaching Hospital	15.6257	32.5286					3H101	1 - Governmental	2 - Female	3H101056	Invasive Breast Carcinoma NST	1 - Well differentiated	2013-04-01	50
Bahari Teaching Hospital	15.6257	32.5286					3H101	1 - Governmental	2 - Female	3H101005	Invasive Breast Carcinoma NST	2 - Moderately differentiated	2012-04-23	40
Bahari Teaching Hospital	15.6257	32.5286					3H101	1 - Governmental	1 - Male	3H101068	Invasive Breast Carcinoma NST	3 - Poorly Differentiated/undifferentiated	2013-08-01	45
Dr. Ishraga	15.6241	32.5289					3L202	2 - Private	2 - Female	3L202134	Invasive Breast Carcinoma NST	3 - Poorly Differentiated/undifferentiated	2013-05-29	55
Dr. Ishraga	15.6241	32.5289					3L202	2 - Private	2 - Female	3L202211	Invasive Breast Carcinoma NST	3 - Poorly Differentiated/undifferentiated	2015-02-19	52
Dr. Ishraga	15.6241	32.5289					3L202	2 - Private	2 - Female	3L202161	Invasive Breast Carcinoma NST	2 - Moderately differentiated	2014-01-15	45
Dr. Ishraga	15.6241	32.5289					3L202	2 - Private	2 - Female	3L202092	Invasive Breast Carcinoma NST	3 - Poorly Differentiated/undifferentiated	2012-10-23	65
Dr. Ishraga	15.6241	32.5289					3L202	2 - Private	2 - Female	3L202132	Invasive Breast Carcinoma NST	3 - Poorly Differentiated/undifferentiated	2013-05-23	55
Dr. Ishraga	15.6241	32.5289					3L202	2 - Private	2 - Female	3L202142	Special Subtypes of Invasive Carcinoma		2013-08-27	38
Dr. Ishraga	15.6241	32.5289					3L202	2 - Private	2 - Female	3L202002	Invasive Breast Carcinoma NST	2 - Moderately differentiated	2010-03-21	50
Dr. Ishraga	15.6241	32.5289					3L202	2 - Private	2 - Female	3L202056	Precursor Lesions	3 - Poorly Differentiated/undifferentiated	2012-05-06	37
Dr. Ishraga	15.6241	32.5289					3L202	2 - Private	2 - Female	3L202189	Invasive Breast Carcinoma NST	3 - Poorly Differentiated/undifferentiated	2014-06-18	29
Dr. Ishraga	15.6241	32.5289					3L202	2 - Private	2 - Female	3L202034	Invasive Breast Carcinoma NST	2 - Moderately differentiated	2011-10-05	50
Dr. Ishraga	15.6241	32.5289					3L202	2 - Private	2 - Female	3L202057	Invasive Breast Carcinoma NST	3 - Poorly Differentiated/undifferentiated	2012-05-10	72
Dr. Ishraga	15.6241	32.5289					3L202	2 - Private	2 - Female	3L202212	Invasive Breast Carcinoma NST	3 - Poorly Differentiated/undifferentiated	2015-02-18	58
Dr. Ishraga	15.6241	32.5289					3L202	2 - Private	2 - Female	3L202067	Invasive Breast Carcinoma NST	3 - Poorly Differentiated/undifferentiated	2012-07-07	42
Dr. Ishraga	15.6241	32.5289					3L202	2 - Private	2 - Female	3L202072	Special Subtypes of Invasive Carcinoma		2012-07-28	65
Dr. Ishraga	15.6241	32.5289					3L202	2 - Private	2 - Female	3L202010	Invasive Breast Carcinoma NST	3 - Poorly Differentiated/undifferentiated	2010-10-07	56
Dr. Ishraga	15.6241	32.5289					3L202	2 - Private	2 - Female	3L202206	Invasive Breast Carcinoma NST	2 - Moderately differentiated	2015-01-10	65
Dr. Ishraga	15.6241	32.5289					3L202	2 - Private	2 - Female	3L202110	Precursor Lesions		2012-01-13	65
Dr. Ishraga	15.6241	32.5289					3L202	2 - Private	2 - Female	3L202026	Invasive Breast Carcinoma NST	3 - Poorly Differentiated/undifferentiated	2011-04-28	45
Dr. Ishraga	15.6241	32.5289					3L202	2 - Private	2 - Female	3L202084	Invasive Breast Carcinoma NST	3 - Poorly Differentiated/undifferentiated	2012-10-03	43
Dr. Ishraga	15.6241	32.5289					3L202	2 - Private	2 - Female	3L202186	Invasive Breast Carcinoma NST	3 - Poorly Differentiated/undifferentiated	2014-06-17
Dr. Ishraga	15.6241	32.5289					3L202	2 - Private	2 - Female	3L202015	Invasive Breast Carcinoma NST	3 - Poorly Differentiated/undifferentiated	2010-12-10	52
Dr. Ishraga	15.6241	32.5289					3L202	2 - Private	2 - Female	3L202144	Invasive Breast Carcinoma NST	3 - Poorly Differentiated/undifferentiated	2013-09-10	29
Dr. Ishraga	15.6241	32.5289					3L202	2 - Private	2 - Female	3L202197	Invasive Breast Carcinoma NST		2014-09-17	60
Dr. Ishraga	15.6241	32.5289					3L202	2 - Private	2 - Female	3L202086	Invasive Breast Carcinoma NST	3 - Poorly Differentiated/undifferentiated	2012-10-11	45
Dr. Ishraga	15.6241	32.5289					3L202	2 - Private	2 - Female	3L202204	Invasive Breast Carcinoma NST	2 - Moderately differentiated	2014-12-24	35
Dr. Ishraga	15.6241	32.5289					3L202	2 - Private	2 - Female	3L202179	Invasive Breast Carcinoma NST	3 - Poorly Differentiated/undifferentiated	2014-04-03	45
Dr. Ishraga	15.6241	32.5289					3L202	2 - Private	2 - Female	3L202176	Invasive Breast Carcinoma NST	3 - Poorly Differentiated/undifferentiated	2014-03-08	28
Dr. Ishraga	15.6241	32.5289					3L202	2 - Private	2 - Female	3L202104	Invasive Breast Carcinoma NST	1 - Well differentiated	2012-11-28	80
Dr. Ishraga	15.6241	32.5289					3L202	2 - Private	2 - Female	3L202149	Invasive Breast Carcinoma NST	2 - Moderately differentiated	2013-11-07	80
Dr. Ishraga	15.6241	32.5289					3L202	2 - Private	2 - Female	3L202007	Invasive Breast Carcinoma NST	3 - Poorly Differentiated/undifferentiated	2010-08-23	30
Dr. Ishraga	15.6241	32.5289					3L202	2 - Private	2 - Female	3L202156	Invasive Breast Carcinoma NST	3 - Poorly Differentiated/undifferentiated	2013-12-12	50
Dr. Ishraga	15.6241	32.5289					3L202	2 - Private	2 - Female	3L202030	Invasive Breast Carcinoma NST	3 - Poorly Differentiated/undifferentiated	2011-06-22	45
Dr. Ishraga	15.6241	32.5289					3L202	2 - Private	2 - Female	3L202065	Invasive Breast Carcinoma NST	3 - Poorly Differentiated/undifferentiated	2012-06-30
Dr. Ishraga	15.6241	32.5289					3L202	2 - Private	2 - Female	3L202075	Invasive Breast Carcinoma NST	3 - Poorly Differentiated/undifferentiated	2012-09-04	41
Dr. Ishraga	15.6241	32.5289					3L202	2 - Private	2 - Female	3L202102	Invasive Breast Carcinoma NST	3 - Poorly Differentiated/undifferentiated	2012-11-27	58
Dr. Ishraga	15.6241	32.5289					3L202	2 - Private	2 - Female	3L202068	Invasive Breast Carcinoma NST	3 - Poorly Differentiated/undifferentiated	2012-07-09	40
Dr. Ishraga	15.6241	32.5289					3L202	2 - Private	2 - Female	3L202106	Invasive Breast Carcinoma NST	3 - Poorly Differentiated/undifferentiated	2012-12-16	44
Dr. Ishraga	15.6241	32.5289					3L202	2 - Private	2 - Female	3L202093	Invasive Breast Carcinoma NST	3 - Poorly Differentiated/undifferentiated	2012-10-22	55
Dr. Ishraga	15.6241	32.5289					3L202	2 - Private	2 - Female	3L202183	Mesenchymal Tumors		2014-04-15	14
Dr. Ishraga	15.6241	32.5289					3L202	2 - Private	2 - Female	3L202164	Invasive Breast Carcinoma NST	2 - Moderately differentiated	2014-01-23	45
Dr. Ishraga	15.6241	32.5289					3L202	2 - Private	2 - Female	3L202137	Invasive Breast Carcinoma NST	1 - Well differentiated	2013-07-02	26
Dr. Ishraga	15.6241	32.5289					3L202	2 - Private	2 - Female	3L202091	Special Subtypes of Invasive Carcinoma		2012-10-23	42
Dr. Ishraga	15.6241	32.5289					3L202	2 - Private	2 - Female	3L202199	Invasive Breast Carcinoma NST	3 - Poorly Differentiated/undifferentiated	2014-09-18	43
Dr. Ishraga	15.6241	32.5289					3L202	2 - Private	2 - Female	3L202207	Invasive Breast Carcinoma NST	3 - Poorly Differentiated/undifferentiated	2015-01-22	75
Dr. Ishraga	15.6241	32.5289					3L202	2 - Private	2 - Female	3L202133	Invasive Breast Carcinoma NST	3 - Poorly Differentiated/undifferentiated	2013-05-25	29
Dr. Ishraga	15.6241	32.5289					3L202	2 - Private	2 - Female	3L202048	Invasive Breast Carcinoma NST	3 - Poorly Differentiated/undifferentiated	2012-02-01	45
Dr. Ishraga	15.6241	32.5289					3L202	2 - Private	2 - Female	3L202121	Invasive Breast Carcinoma NST	3 - Poorly Differentiated/undifferentiated	2013-03-31	47
Dr. Ishraga	15.6241	32.5289					3L202	2 - Private	2 - Female	3L202173	Invasive Breast Carcinoma NST	3 - Poorly Differentiated/undifferentiated	2013-11-28	30
Dr. Ishraga	15.6241	32.5289					3L202	2 - Private	2 - Female	3L202111	Invasive Breast Carcinoma NST	3 - Poorly Differentiated/undifferentiated	2013-01-23	47
Dr. Ishraga	15.6241	32.5289					3L202	2 - Private	2 - Female	3L202171	Invasive Breast Carcinoma NST	3 - Poorly Differentiated/undifferentiated	2013-11-27	27
Dr. Ishraga	15.6241	32.5289					3L202	2 - Private	2 - Female	3L202204	Invasive Breast Carcinoma NST	2 - Moderately differentiated	2014-12-24	24
Dr. Ishraga	15.6241	32.5289					3L202	2 - Private	2 - Female	3L202099	Invasive Breast Carcinoma NST	3 - Poorly Differentiated/undifferentiated	2012-11-13	42
Dr. Ishraga	15.6241	32.5289					3L202	2 - Private	2 - Female	3L202152	Invasive Breast Carcinoma NST	3 - Poorly Differentiated/undifferentiated	2013-12-06	50
Dr. Ishraga	15.6241	32.5289					3L202	2 - Private	2 - Female	3L202114	Invasive Breast Carcinoma NST	3 - Poorly Differentiated/undifferentiated	2013-02-09	60
Dr. Ishraga	15.6241	32.5289					3L202	2 - Private	2 - Female	3L202124	Invasive Breast Carcinoma NST	2 - Moderately differentiated	2013-04-17	35
Dr. Ishraga	15.6241	32.5289					3L202	2 - Private	2 - Female	3L202182	Invasive Breast Carcinoma NST		2014-04-14	45
Dr. Ishraga	15.6241	32.5289					3L202	2 - Private	2 - Female	3L202119	Invasive Breast Carcinoma NST	3 - Poorly Differentiated/undifferentiated	2013-03-21	50
Dr. Ishraga	15.6241	32.5289					3L202	2 - Private	2 - Female	3L202153	Invasive Breast Carcinoma NST	3 - Poorly Differentiated/undifferentiated	2013-12-08	47
Dr. Ishraga	15.6241	32.5289					3L202	2 - Private	2 - Female	3L202096	Invasive Breast Carcinoma NST		2012-11-01	45
Dr. Ishraga	15.6241	32.5289					3L202	2 - Private	2 - Female	3L202079	Precursor Lesions		2012-09-13	39
Dr. Ishraga	15.6241	32.5289					3L202	2 - Private	2 - Female	3L202129	Invasive Breast Carcinoma NST	3 - Poorly Differentiated/undifferentiated	2013-05-08	42
Dr. Ishraga	15.6241	32.5289					3L202	2 - Private	2 - Female	3L202202	Invasive Breast Carcinoma NST	3 - Poorly Differentiated/undifferentiated	2014-12-13	47
Dr. Ishraga	15.6241	32.5289					3L202	2 - Private	2 - Female	3L202122	Invasive Breast Carcinoma NST	2 - Moderately differentiated	2013-04-11	35
Dr. Ishraga	15.6241	32.5289					3L202	2 - Private	2 - Female	3L202223	Invasive Breast Carcinoma NST	2 - Moderately differentiated	2016-09-03	75
Dr. Ishraga	15.6241	32.5289					3L202	2 - Private	2 - Female	3L202196	Special Subtypes of Invasive Carcinoma		2014-09-03	50
Dr. Ishraga	15.6241	32.5289					3L202	2 - Private	2 - Female	3L202025	Invasive Breast Carcinoma NST	3 - Poorly Differentiated/undifferentiated	2011-04-06	80
Dr. Ishraga	15.6241	32.5289					3L202	2 - Private	2 - Female	3L202029	Invasive Breast Carcinoma NST	3 - Poorly Differentiated/undifferentiated	2011-06-12	55
Dr. Ishraga	15.6241	32.5289					3L202	2 - Private	2 - Female	3L202125	Special Subtypes of Invasive Carcinoma		2013-04-18	38
Dr. Ishraga	15.6241	32.5289					3L202	2 - Private	2 - Female	3L202160	Invasive Breast Carcinoma NST	3 - Poorly Differentiated/undifferentiated	2014-01-08	34
Dr. Ishraga	15.6241	32.5289					3L202	2 - Private	2 - Female	3L202046	Special Subtypes of Invasive Carcinoma		2012-01-28	65
Dr. Ishraga	15.6241	32.5289					3L202	2 - Private	2 - Female	3L202043	Invasive Breast Carcinoma NST	3 - Poorly Differentiated/undifferentiated	2012-01-17	58
Dr. Ishraga	15.6241	32.5289					3L202	2 - Private	2 - Female	3L202087	Invasive Breast Carcinoma NST	3 - Poorly Differentiated/undifferentiated	2012-10-11	56
Dr. Ishraga	15.6241	32.5289					3L202	2 - Private	2 - Female	3L202203	Invasive Breast Carcinoma NST	3 - Poorly Differentiated/undifferentiated	2014-12-13	36
Dr. Ishraga	15.6241	32.5289					3L202	2 - Private	2 - Female	3L202006	Invasive Breast Carcinoma NST	3 - Poorly Differentiated/undifferentiated	2011-02-02	40
Dr. Ishraga	15.6241	32.5289					3L202	2 - Private	2 - Female	3L202011	Precursor Lesions	3 - Poorly Differentiated/undifferentiated	2010-10-27	65
Dr. Ishraga	15.6241	32.5289					3L202	2 - Private	2 - Female	3L202198	Invasive Breast Carcinoma NST	3 - Poorly Differentiated/undifferentiated	2014-09-17	35
Dr. Ishraga	15.6241	32.5289					3L202	2 - Private	2 - Female	3L202187	Precursor Lesions	3 - Poorly Differentiated/undifferentiated	2014-06-23	27
Dr. Ishraga	15.6241	32.5289					3L202	2 - Private	2 - Female	3L202162	Invasive Breast Carcinoma NST	3 - Poorly Differentiated/undifferentiated	2014-01-16	50
Dr. Ishraga	15.6241	32.5289					3L202	2 - Private	2 - Female	3L202052	Invasive Breast Carcinoma NST		2012-04-16	28
Dr. Ishraga	15.6241	32.5289					3L202	2 - Private	2 - Female	3L202185	Invasive Breast Carcinoma NST	3 - Poorly Differentiated/undifferentiated	2014-06-04	65
Dr. Ishraga	15.6241	32.5289					3L202	2 - Private	2 - Female	3L202053	Invasive Breast Carcinoma NST	3 - Poorly Differentiated/undifferentiated	2012-04-30	62
Dr. Ishraga	15.6241	32.5289					3L202	2 - Private	2 - Female	3L202168	Invasive Breast Carcinoma NST	3 - Poorly Differentiated/undifferentiated	2014-02-05	50
Dr. Ishraga	15.6241	32.5289					3L202	2 - Private	2 - Female	3L202194	Precursor Lesions	3 - Poorly Differentiated/undifferentiated	2014-08-26	26
Dr. Ishraga	15.6241	32.5289					3L202	2 - Private	2 - Female	3L202190	Invasive Breast Carcinoma NST	3 - Poorly Differentiated/undifferentiated	2014-06-18	36
Dr. Ishraga	15.6241	32.5289					3L202	2 - Private	2 - Female	3L202064	Invasive Breast Carcinoma NST	2 - Moderately differentiated	2012-06-27	67
Dr. Ishraga	15.6241	32.5289					3l202	2 - Private	2 - Female	3l202178	Precursor Lesions	3 - Poorly Differentiated/undifferentiated	2014-03-24	55
Dr. Ishraga	15.6241	32.5289					3L202	2 - Private	2 - Female	3L202221	Invasive Breast Carcinoma NST	3 - Poorly Differentiated/undifferentiated	2016-07-13	60
Dr. Ishraga	15.6241	32.5289					3L202	2 - Private	2 - Female	3L202055	Invasive Breast Carcinoma NST	3 - Poorly Differentiated/undifferentiated	2012-05-02	47
Dr. Ishraga	15.6241	32.5289					3L202	2 - Private	2 - Female	3L202220	Invasive Breast Carcinoma NST	3 - Poorly Differentiated/undifferentiated	2015-04-15	60
Dr. Ishraga	15.6241	32.5289					3L202	2 - Private	2 - Female	3L202021	Invasive Breast Carcinoma NST	3 - Poorly Differentiated/undifferentiated	2011-03-02	42
Dr. Ishraga	15.6241	32.5289					3L202	2 - Private	2 - Female	3L202105	Special Subtypes of Invasive Carcinoma		2012-12-10	52
Dr. Ishraga	15.6241	32.5289					3L202	2 - Private	2 - Female	3L202107	Invasive Breast Carcinoma NST	3 - Poorly Differentiated/undifferentiated	2012-12-17	45
Dr. Ishraga	15.6241	32.5289					3L202	2 - Private	2 - Female	3L202208	Invasive Breast Carcinoma NST	3 - Poorly Differentiated/undifferentiated	2015-02-05	53
Dr. Ishraga	15.6241	32.5289					3L202	2 - Private	2 - Female	3L202165	Invasive Breast Carcinoma NST	3 - Poorly Differentiated/undifferentiated	2014-01-23	50
Dr. Ishraga	15.6241	32.5289					3L202	2 - Private	2 - Female	3L202140	Invasive Breast Carcinoma NST	3 - Poorly Differentiated/undifferentiated	2013-08-01	46
Dr. Ishraga	15.6241	32.5289					3L202	2 - Private	2 - Female	3L202013	Invasive Breast Carcinoma NST	3 - Poorly Differentiated/undifferentiated	2010-10-30	39
Dr. Ishraga	15.6241	32.5289					3L202	2 - Private	2 - Female	3L202081	Invasive Breast Carcinoma NST	3 - Poorly Differentiated/undifferentiated	2012-09-24	45
Dr. Ishraga	15.6241	32.5289					3L202	2 - Private	2 - Female	3L202040	Invasive Breast Carcinoma NST	3 - Poorly Differentiated/undifferentiated	2011-12-27	24
Dr. Ishraga	15.6241	32.5289					3L202	2 - Private	2 - Female	3L202108	Invasive Breast Carcinoma NST	3 - Poorly Differentiated/undifferentiated	2012-12-31	55
Dr. Ishraga	15.6241	32.5289					3L202	2 - Private	2 - Female	3L202095	Precursor Lesions		2012-10-31	55
Dr. Ishraga	15.6241	32.5289					3L202	2 - Private	2 - Female	3L202097	Invasive Breast Carcinoma NST	3 - Poorly Differentiated/undifferentiated	2012-11-07	53
Dr. Ishraga	15.6241	32.5289					3L202	2 - Private	2 - Female	3L202060	Invasive Breast Carcinoma NST	3 - Poorly Differentiated/undifferentiated	2012-05-17	49
Dr. Ishraga	15.6241	32.5289					3L202	2 - Private	2 - Female	3L202101	Invasive Breast Carcinoma NST	3 - Poorly Differentiated/undifferentiated	2012-11-21	43
Dr. Ishraga	15.6241	32.5289					3L202	2 - Private	2 - Female	3L202131	Invasive Breast Carcinoma NST	3 - Poorly Differentiated/undifferentiated	2013-05-09	40
Dr. Ishraga	15.6241	32.5289					3L202	2 - Private	2 - Female	3L202222	Special Subtypes of Invasive Carcinoma		2016-07-08	38
Dr. Ishraga	15.6241	32.5289					3L202	2 - Private	2 - Female	3L202181	Special Subtypes of Invasive Carcinoma		2014-04-14	38
Dr. Ishraga	15.6241	32.5289					3L202	2 - Private	2 - Female	3L202213	Invasive Breast Carcinoma NST	3 - Poorly Differentiated/undifferentiated	2016-08-07	45
Dr. Ishraga	15.6241	32.5289					3L202	2 - Private	2 - Female	3L202175	Invasive Breast Carcinoma NST		2014-03-08	38
Dr. Ishraga	15.6241	32.5289					3L202	2 - Private	2 - Female	3L202154	Special Subtypes of Invasive Carcinoma		2013-12-08	70
Dr. Ishraga	15.6241	32.5289					3L202	2 - Private	2 - Female	3L202126	Invasive Breast Carcinoma NST	3 - Poorly Differentiated/undifferentiated	2013-04-28	29
Dr. Ishraga	15.6241	32.5289					3L202	2 - Private	2 - Female	3L202174	Invasive Breast Carcinoma NST	3 - Poorly Differentiated/undifferentiated	2013-11-28	75
Dr. Ishraga	15.6241	32.5289					3L202	2 - Private	2 - Female	3L202061	Invasive Breast Carcinoma NST	2 - Moderately differentiated	2012-05-27
Dr. Ishraga	15.6241	32.5289					3L202	2 - Private	2 - Female	3L202098	Invasive Breast Carcinoma NST	3 - Poorly Differentiated/undifferentiated	2012-11-13	55
Dr. Ishraga	15.6241	32.5289					3L202	2 - Private	2 - Female	3L202088	Invasive Breast Carcinoma NST	3 - Poorly Differentiated/undifferentiated	2012-10-13	49
Dr. Ishraga	15.6241	32.5289					3L202	2 - Private	2 - Female	3L202188	Invasive Breast Carcinoma NST	3 - Poorly Differentiated/undifferentiated	2014-06-18	75
Dr. Ishraga	15.6241	32.5289					3L202	2 - Private	2 - Female	3L202074	Invasive Breast Carcinoma NST		2012-09-04	58
Dr. Ishraga	15.6241	32.5289					3L202	2 - Private	2 - Female	3L202062	Invasive Breast Carcinoma NST	1 - Well differentiated	2012-06-06	40
Dr. Ishraga	15.6241	32.5289					3L202	2 - Private	2 - Female	3L202201	Invasive Breast Carcinoma NST	2 - Moderately differentiated	2014-12-11	28
Dr. Ishraga	15.6241	32.5289					3L202	2 - Private	2 - Female	3L202219	Invasive Breast Carcinoma NST	2 - Moderately differentiated	2015-03-25	45
Dr. Ishraga	15.6241	32.5289					3L202	2 - Private	2 - Female	3L202094	Invasive Breast Carcinoma NST	3 - Poorly Differentiated/undifferentiated	2012-10-23	70
Dr. Ishraga	15.6241	32.5289					3L202	2 - Private	2 - Female	3L202032	Invasive Breast Carcinoma NST	3 - Poorly Differentiated/undifferentiated	2011-09-19	63
Dr. Ishraga	15.6241	32.5289					3L202	2 - Private	2 - Female	3L202172	Invasive Breast Carcinoma NST	3 - Poorly Differentiated/undifferentiated	2014-02-19	37
Dr. Ishraga	15.6241	32.5289					3L202	2 - Private	2 - Female	3L202066	Invasive Breast Carcinoma NST	3 - Poorly Differentiated/undifferentiated	2012-07-04	65
Dr. Ishraga	15.6241	32.5289					3L202	2 - Private	2 - Female	3L202170	Invasive Breast Carcinoma NST	3 - Poorly Differentiated/undifferentiated	2014-02-05	32
Dr. Ishraga	15.6241	32.5289					3L202	2 - Private	2 - Female	3L202169	Invasive Breast Carcinoma NST	3 - Poorly Differentiated/undifferentiated	2014-02-05	55
Dr. Ishraga	15.6241	32.5289					3L202	2 - Private	2 - Female	3L202005	Invasive Breast Carcinoma NST	3 - Poorly Differentiated/undifferentiated	2010-05-27	52
Dr. Ishraga	15.6241	32.5289					3L202	2 - Private	2 - Female	3L202035	Precursor Lesions		2011-10-25	55
Dr. Ishraga	15.6241	32.5289					3L202	2 - Private	1 - Male	3L202014	Invasive Breast Carcinoma NST	3 - Poorly Differentiated/undifferentiated	2010-11-03	70
Dr. Ishraga	15.6241	32.5289					3L202	2 - Private	2 - Female	3L202191	Invasive Breast Carcinoma NST	3 - Poorly Differentiated/undifferentiated	2014-06-18	60
Dr. Ishraga	15.6241	32.5289					3L202	2 - Private	2 - Female	3L202180	Invasive Breast Carcinoma NST	3 - Poorly Differentiated/undifferentiated	2014-04-05	40
Dr. Ishraga	15.6241	32.5289					3L202	2 - Private	2 - Female	3L202128	Invasive Breast Carcinoma NST	3 - Poorly Differentiated/undifferentiated	2013-05-01	60
Dr. Ishraga	15.6241	32.5289					3L202	2 - Private	2 - Female	3L202069	Invasive Breast Carcinoma NST	3 - Poorly Differentiated/undifferentiated	2012-07-10
Dr. Ishraga	15.6241	32.5289					3L202	2 - Private	2 - Female	3L202112	Invasive Breast Carcinoma NST	2 - Moderately differentiated	2013-01-31	42
Dr. Ishraga	15.6241	32.5289					3L20	2 - Private	2 - Female	3L202116	Precursor Lesions		2012-02-18	48
Dr. Ishraga	15.6241	32.5289					3L202	2 - Private	2 - Female	3L202218	Invasive Breast Carcinoma NST	3 - Poorly Differentiated/undifferentiated	2015-03-25
Dr. Ishraga	15.6241	32.5289					3L202	2 - Private	2 - Female	3L202109	Invasive Breast Carcinoma NST	3 - Poorly Differentiated/undifferentiated	2013-01-08	42
Dr. Ishraga	15.6241	32.5289					3L202	2 - Private	2 - Female	3L202009	Special Subtypes of Invasive Carcinoma		2010-10-11	54
Dr. Ishraga	15.6241	32.5289					3L202	2 - Private	2 - Female	3L202017	Invasive Breast Carcinoma NST	3 - Poorly Differentiated/undifferentiated	2010-12-12	68
Dr. Ishraga	15.6241	32.5289					3L202	2 - Private	2 - Female	3L202214	Invasive Breast Carcinoma NST	3 - Poorly Differentiated/undifferentiated	2015-02-21	35
Dr. Ishraga	15.6241	32.5289					3L202	2 - Private	2 - Female	3L202016	Invasive Breast Carcinoma NST	3 - Poorly Differentiated/undifferentiated	2010-11-13	68
Dr. Ishraga	15.6241	32.5289					3L202	2 - Private	2 - Female	3L202145	Invasive Breast Carcinoma NST	3 - Poorly Differentiated/undifferentiated	2013-11-03	42
Dr. Ishraga	15.6241	32.5289					3L202	2 - Private	2 - Female	3L202080	Invasive Breast Carcinoma NST	3 - Poorly Differentiated/undifferentiated	2012-09-16	75
Dr. Ishraga	15.6241	32.5289					3L202	2 - Private	2 - Female	3L202027	Invasive Breast Carcinoma NST	3 - Poorly Differentiated/undifferentiated	2011-05-11	35
Dr. Ishraga	15.6241	32.5289					3L202	2 - Private	2 - Female	3L202118	Invasive Breast Carcinoma NST	3 - Poorly Differentiated/undifferentiated	2013-02-27	60
Dr. Ishraga	15.6241	32.5289					3L202	2 - Private	2 - Female	3L202063	Invasive Breast Carcinoma NST	2 - Moderately differentiated	2012-06-13	48
Dr. Ishraga	15.6241	32.5289					3L202	2 - Private	2 - Female	3L202200	Invasive Breast Carcinoma NST	3 - Poorly Differentiated/undifferentiated	2014-10-25	75
Dr. Ishraga	15.6241	32.5289					3L202	2 - Private	2 - Female	3L202193	Invasive Breast Carcinoma NST	2 - Moderately differentiated	2014-08-14	43
Dr. Ishraga	15.6241	32.5289					3L202	2 - Private	2 - Female	3L202159	Invasive Breast Carcinoma NST	3 - Poorly Differentiated/undifferentiated	2014-01-08	34
Dr. Ishraga	15.6241	32.5289					3L202	2 - Private	2 - Female	3L202150	Invasive Breast Carcinoma NST	3 - Poorly Differentiated/undifferentiated	2013-11-23	60
Dr. Ishraga	15.6241	32.5289					3L202	2 - Private	2 - Female	3L202089	Invasive Breast Carcinoma NST	2 - Moderately differentiated	2012-10-16	66
Dr. Ishraga	15.6241	32.5289					3L202	2 - Private	2 - Female	3L202141	Invasive Breast Carcinoma NST	3 - Poorly Differentiated/undifferentiated	2013-08-28	60
Dr. Ishraga	15.6241	32.5289					3L202	2 - Private	2 - Female	3L202049	Invasive Breast Carcinoma NST	3 - Poorly Differentiated/undifferentiated	2012-03-03	47
Dr. Ishraga	15.6241	32.5289					3L202	2 - Private	2 - Female	3L202008	Invasive Breast Carcinoma NST	3 - Poorly Differentiated/undifferentiated	2010-07-18	24
Dr. Ishraga	15.6241	32.5289					3L202	2 - Private	2 - Female	3L202158	Invasive Breast Carcinoma NST	3 - Poorly Differentiated/undifferentiated	2014-01-08	45
Dr. Ishraga	15.6241	32.5289					3L202	2 - Private	2 - Female	3L202038	Invasive Breast Carcinoma NST	3 - Poorly Differentiated/undifferentiated	2011-12-13	65
Dr. Ishraga	15.6241	32.5289					3L202	2 - Private	2 - Female	3L202004	Invasive Breast Carcinoma NST	3 - Poorly Differentiated/undifferentiated	2010-04-14	65
Dr. Ishraga	15.6241	32.5289					3L202	2 - Private	2 - Female	3L202018	Invasive Breast Carcinoma NST	3 - Poorly Differentiated/undifferentiated	2011-02-02	70
Dr. Ishraga	15.6241	32.5289					3L202	2 - Private	2 - Female	3L202001	Special Subtypes of Invasive Carcinoma		2010-09-13	50
Dr. Ishraga	15.6241	32.5289					3L202	2 - Private	2 - Female	3L202083	Invasive Breast Carcinoma NST	3 - Poorly Differentiated/undifferentiated	2012-09-28	50
Dr. Ishraga	15.6241	32.5289					3L202	2 - Private	2 - Female	3L202210	Invasive Breast Carcinoma NST		2015-02-14	43
Dr. Ishraga	15.6241	32.5289					3L202	2 - Private	2 - Female	3L202177	Others		2014-03-13	35
Dr. Ishraga	15.6241	32.5289					3L202	2 - Private	2 - Female	3L202127	Invasive Breast Carcinoma NST	3 - Poorly Differentiated/undifferentiated	2013-05-02	50
Dr. Ishraga	15.6241	32.5289					3L202	2 - Private	2 - Female	3L202036	Special Subtypes of Invasive Carcinoma		2011-11-02	45
Dr. Ishraga	15.6241	32.5289					3L202	2 - Private	2 - Female	3L202039	Invasive Breast Carcinoma NST	3 - Poorly Differentiated/undifferentiated	2011-12-13	35
Dr. Ishraga	15.6241	32.5289					3L202	2 - Private	2 - Female	3L202012	Invasive Breast Carcinoma NST	3 - Poorly Differentiated/undifferentiated	2010-10-28	35
Dr. Ishraga	15.6241	32.5289					3L202	2 - Private	2 - Female	3L202192	Others		2014-07-02
Dr. Ishraga	15.6241	32.5289					3L202	2 - Private	2 - Female	3L202115	Invasive Breast Carcinoma NST	3 - Poorly Differentiated/undifferentiated	2013-02-09	38
Dr. Ishraga	15.6241	32.5289					3L202	2 - Private	2 - Female	3L202155	Invasive Breast Carcinoma NST	3 - Poorly Differentiated/undifferentiated	2013-12-12	48
Dr. Ishraga	15.6241	32.5289					3L202	2 - Private	2 - Female	3L202059	Invasive Breast Carcinoma NST	3 - Poorly Differentiated/undifferentiated	2012-05-16	62
Dr. Ishraga	15.6241	32.5289					3L202	2 - Private	2 - Female	3L202028	Invasive Breast Carcinoma NST		2011-05-21	45
Dr. Ishraga	15.6241	32.5289					3L202	2 - Private	2 - Female	3L202020	Invasive Breast Carcinoma NST	3 - Poorly Differentiated/undifferentiated	2011-02-23	51
Dr. Ishraga	15.6241	32.5289					3L202	2 - Private	2 - Female	3L202045	Invasive Breast Carcinoma NST	3 - Poorly Differentiated/undifferentiated	2012-01-18	45
Dr. Ishraga	15.6241	32.5289					3L202	2 - Private	2 - Female	3L202070	Invasive Breast Carcinoma NST	3 - Poorly Differentiated/undifferentiated	2012-08-02	50
Dr. Ishraga	15.6241	32.5289					3L202	2 - Private	2 - Female	3L202103	Invasive Breast Carcinoma NST	3 - Poorly Differentiated/undifferentiated	2012-01-27	55
Dr. Ishraga	15.6241	32.5289					3L202	2 - Private	2 - Female	3L202073	Invasive Breast Carcinoma NST	3 - Poorly Differentiated/undifferentiated	2012-08-08	65
Dr. Ishraga	15.6241	32.5289					3L202	2 - Private	2 - Female	3L202022	Invasive Breast Carcinoma NST	3 - Poorly Differentiated/undifferentiated	2011-05-24	54
Dr. Ishraga	15.6241	32.5289					3L202	2 - Private	2 - Female	3L202058	Invasive Breast Carcinoma NST	3 - Poorly Differentiated/undifferentiated	2012-05-12	40
Dr. Ishraga	15.6241	32.5289					3L202	2 - Private	2 - Female	3L202157	Invasive Breast Carcinoma NST	3 - Poorly Differentiated/undifferentiated	2013-12-25	46
Dr. Ishraga	15.6241	32.5289					3L202	2 - Private	2 - Female	3L202071	Invasive Breast Carcinoma NST	3 - Poorly Differentiated/undifferentiated	2012-07-18
Dr. Ishraga	15.6241	32.5289					3L202	2 - Private	2 - Female	3L202147	Precursor Lesions	3 - Poorly Differentiated/undifferentiated	2013-10-29	50
Dr. Ishraga	15.6241	32.5289					3L202	2 - Private	2 - Female	3L202054	Special Subtypes of Invasive Carcinoma		2012-05-02	40
Dr. Ishraga	15.6241	32.5289					3L202	2 - Private	2 - Female	3L202209	Invasive Breast Carcinoma NST	3 - Poorly Differentiated/undifferentiated	2015-02-12	62
Dr. Ishraga	15.6241	32.5289					3L202	2 - Private	2 - Female	3L202050	Invasive Breast Carcinoma NST	3 - Poorly Differentiated/undifferentiated	2012-03-07	40
Dr. Ishraga	15.6241	32.5289					3L202	2 - Private	2 - Female	3L202130	Invasive Breast Carcinoma NST	3 - Poorly Differentiated/undifferentiated	2013-05-08	35
Dr. Ishraga	15.6241	32.5289					3L202	2 - Private	2 - Female	3L202120	Invasive Breast Carcinoma NST	2 - Moderately differentiated	2013-03-26	45
Dr. Ishraga	15.6241	32.5289					3L202	2 - Private	2 - Female	3L202090	Invasive Breast Carcinoma NST	3 - Poorly Differentiated/undifferentiated	2012-10-16	30
Dr. Ishraga	15.6241	32.5289					3L202	2 - Private	2 - Female	3L202003	Invasive Breast Carcinoma NST	3 - Poorly Differentiated/undifferentiated	2010-01-13	52
Dr. Ishraga	15.6241	32.5289					3L202	2 - Private	2 - Female	3L202042	Invasive Breast Carcinoma NST	3 - Poorly Differentiated/undifferentiated	2012-01-15	27
Dr. Ishraga	15.6241	32.5289					3L202	2 - Private	2 - Female	3L202033	Invasive Breast Carcinoma NST	3 - Poorly Differentiated/undifferentiated	2011-09-19	33
Dr. Ishraga	15.6241	32.5289					3L202	2 - Private	2 - Female	3L202051	Special Subtypes of Invasive Carcinoma		2012-03-23	32
Dr. Ishraga	15.6241	32.5289					3L202	2 - Private	2 - Female	3L202031	Special Subtypes of Invasive Carcinoma		2012-03-01	43
Dr. Ishraga	15.6241	32.5289					3L202	2 - Private	2 - Female	3L202019	Invasive Breast Carcinoma NST	3 - Poorly Differentiated/undifferentiated	2011-02-12	32
Dr. Ishraga	15.6241	32.5289					3L202	2 - Private	2 - Female	3L202217	Invasive Breast Carcinoma NST	3 - Poorly Differentiated/undifferentiated	2015-03-24	76
Dr. Ishraga	15.6241	32.5289					3L202	2 - Private	2 - Female	3L202166	Invasive Breast Carcinoma NST	3 - Poorly Differentiated/undifferentiated	2014-01-23	45
Dr. Ishraga	15.6241	32.5289					3L202	2 - Private	2 - Female	3L202215	Invasive Breast Carcinoma NST	3 - Poorly Differentiated/undifferentiated	2015-03-04	52
Dr. Ishraga	15.6241	32.5289					3L202	2 - Private	2 - Female	3L202216	Invasive Breast Carcinoma NST	3 - Poorly Differentiated/undifferentiated	2015-03-17	22
Dr. Ishraga	15.6241	32.5289					3L202	2 - Private	2 - Female	3L202195	Invasive Breast Carcinoma NST	3 - Poorly Differentiated/undifferentiated	2014-08-26	55
Dr. Ishraga	15.6241	32.5289					3L202	2 - Private	2 - Female	3L202037	Invasive Breast Carcinoma NST	3 - Poorly Differentiated/undifferentiated	2011-11-12	50
Dr. Ishraga	15.6241	32.5289					3L202	2 - Private	2 - Female	3L202077	Invasive Breast Carcinoma NST	2 - Moderately differentiated	2012-09-08	37
Dr. Ishraga	15.6241	32.5289					3L202	2 - Private	2 - Female	3L202085	Invasive Breast Carcinoma NST	3 - Poorly Differentiated/undifferentiated	2012-10-10	36
Dr. Ishraga	15.6241	32.5289					3L202	2 - Private	2 - Female	3L202117	Invasive Breast Carcinoma NST	3 - Poorly Differentiated/undifferentiated	2013-02-27	28
Dr. Ishraga	15.6241	32.5289					3L202	2 - Private	2 - Female	3L202139	Invasive Breast Carcinoma NST	2 - Moderately differentiated	2013-07-20	50
Dr. Ishraga	15.6241	32.5289					3L202	2 - Private	2 - Female	3L202082	Special Subtypes of Invasive Carcinoma		2012-09-28	38
Dr. Ishraga	15.6241	32.5289					3L202	2 - Private	2 - Female	3L202143	Invasive Breast Carcinoma NST	3 - Poorly Differentiated/undifferentiated	2013-09-09	29
Dr. Ishraga	15.6241	32.5289					3L202	2 - Private	2 - Female	3L202167	Invasive Breast Carcinoma NST	3 - Poorly Differentiated/undifferentiated	2014-01-30	31
Dr. Ishraga	15.6241	32.5289					3L202	2 - Private	2 - Female	3L202047	Invasive Breast Carcinoma NST	3 - Poorly Differentiated/undifferentiated	2012-01-31	45
Dr. Ishraga	15.6241	32.5289					3L202	2 - Private	2 - Female	3L202044	Invasive Breast Carcinoma NST		2010-01-01	57
Dr. Ishraga	15.6241	32.5289					3L202	2 - Private	2 - Female	3L202151	Invasive Breast Carcinoma NST	3 - Poorly Differentiated/undifferentiated	2013-11-20	80
Dr. Ishraga	15.6241	32.5289					3L202	2 - Private	2 - Female	3L202148	Invasive Breast Carcinoma NST	3 - Poorly Differentiated/undifferentiated	2013-11-04	53
Dr. Ishraga	15.6241	32.5289					3L202	2 - Private	2 - Female	3L202023	Invasive Breast Carcinoma NST	3 - Poorly Differentiated/undifferentiated	2011-03-21	50
Dr. Ishraga	15.6241	32.5289					3L202	2 - Private	2 - Female	3L202041	Invasive Breast Carcinoma NST	3 - Poorly Differentiated/undifferentiated	2012-01-08	21
Dr. Ishraga	15.6241	32.5289					3L202	2 - Private	2 - Female	3L202135	Invasive Breast Carcinoma NST	3 - Poorly Differentiated/undifferentiated	2013-06-10	31
Dr. Ishraga	15.6241	32.5289					3L202	2 - Private	2 - Female	3L202024	Invasive Breast Carcinoma NST	2 - Moderately differentiated	2011-03-31	35
Dr. Ishraga	15.6241	32.5289					3L202	2 - Private	2 - Female	3L202078	Invasive Breast Carcinoma NST	3 - Poorly Differentiated/undifferentiated	2012-09-10	49
Dr. Ishraga	15.6241	32.5289					3L202	2 - Private	2 - Female	3L202123	Invasive Breast Carcinoma NST	2 - Moderately differentiated	2013-04-11	50
Dr. Ishraga	15.6241	32.5289					3L202	2 - Private	2 - Female	3L202076	Invasive Breast Carcinoma NST	1 - Well differentiated	2012-09-05	48
Dr. Ishraga	15.6241	32.5289					3L202	2 - Private	2 - Female	3L202138	Precursor Lesions		2013-07-09	40
Dr. Ishraga	15.6241	32.5289					3L202	2 - Private	2 - Female	3L202113	Invasive Breast Carcinoma NST	3 - Poorly Differentiated/undifferentiated	2013-02-07	40
Dr. Ishraga	15.6241	32.5289					3L202	2 - Private	2 - Female	3L202184	Invasive Breast Carcinoma NST	3 - Poorly Differentiated/undifferentiated	2014-05-22	30
Dr. Ishraga	15.6241	32.5289					3L202	2 - Private	1 - Male	3L202100	Invasive Breast Carcinoma NST	3 - Poorly Differentiated/undifferentiated	2012-11-19	70
Dr. Ishraga	15.6241	32.5289					3L202	2 - Private	1 - Male	3L202146	Invasive Breast Carcinoma NST	2 - Moderately differentiated	2013-10-28	46
Dr. Ishraga	15.6241	32.5289					3L202	2 - Private	2 - Female	3L202136	Invasive Breast Carcinoma NST	3 - Poorly Differentiated/undifferentiated	2013-06-19	29
Dr. Ishraga	15.6241	32.5289					3L202	2 - Private	2 - Female	3L202163	Others		2014-01-19	57
Elhassan Histopathology Lab	15.6018	32.5322	Red Sea	Portsudan	19.5863	37.1904	1L201	2 - Private	2 - Female	1L201287	Invasive Breast Carcinoma NST	2 - Moderately differentiated	2015-10-11	68
Elhassan Histopathology Lab	15.6018	32.5322					1L201	2 - Private	2 - Female	1L201219	Invasive Breast Carcinoma NST	3 - Poorly Differentiated/undifferentiated	2014-11-18	63
Elhassan Histopathology Lab	15.6018	32.5322					1L201	2 - Private	2 - Female	1L201010	Precursor Lesions		2010-05-03	45
Elhassan Histopathology Lab	15.6018	32.5322					1L201	2 - Private	2 - Female	1L201009	Invasive Breast Carcinoma NST	3 - Poorly Differentiated/undifferentiated	2010-05-03	55
Elhassan Histopathology Lab	15.6018	32.5322					1L201	2 - Private	2 - Female	1L201322	Others	3 - Poorly Differentiated/undifferentiated	2016-06-15	84
Elhassan Histopathology Lab	15.6018	32.5322	White Nile	Rabak	13.1796	32.7489	1L201	2 - Private	2 - Female	1L201096	Invasive Breast Carcinoma NST	3 - Poorly Differentiated/undifferentiated	2015-01-01	65
Elhassan Histopathology Lab	15.6018	32.5322	White Nile	Rabak	13.1796	32.7489	1L201	2 - Private	1 - Male	1L201257	Invasive Breast Carcinoma NST	3 - Poorly Differentiated/undifferentiated	2014-05-11	43
Elhassan Histopathology Lab	15.6018	32.5322	Southern Darfur	Nyala	12.0546	24.8795	1L201	2 - Private	2 - Female	1L201280	Invasive Breast Carcinoma NST	3 - Poorly Differentiated/undifferentiated	2015-06-07
Elhassan Histopathology Lab	15.6018	32.5322	Southern Darfur	Nyala	12.0546	24.8795	1L201	2 - Private	2 - Female	1L201270	Invasive Breast Carcinoma NST	2 - Moderately differentiated	2014-03-12	60
Elhassan Histopathology Lab	15.6018	32.5322	Southern Darfur	Nyala	12.0546	24.8795	1L201	2 - Private	2 - Female	1L201338	Invasive Breast Carcinoma NST		2016-01-06	40
Elhassan Histopathology Lab	15.6018	32.5322	Southern Darfur	Nyala	12.0546	24.8795	1L201	2 - Private	2 - Female	1L201291	Invasive Breast Carcinoma NST	3 - Poorly Differentiated/undifferentiated	2015-12-10	65
Elhassan Histopathology Lab	15.6018	32.5322	Southern Darfur	Nyala	12.0546	24.8795	1L201	2 - Private	2 - Female	1L201281	Invasive Breast Carcinoma NST		2015-07-23	60
Elhassan Histopathology Lab	15.6018	32.5322	Southern Darfur	Nyala	12.0546	24.8795	1L201	2 - Private	2 - Female	1L201345	Precursor Lesions		2016-02-17	70
Elhassan Histopathology Lab	15.6018	32.5322	Southern Darfur	Nyala	12.0546	24.8795	1L201	2 - Private	2 - Female	1L201268	Precursor Lesions		2014-03-14	40
Elhassan Histopathology Lab	15.6018	32.5322	Southern Darfur	Nyala	12.0546	24.8795	1L201	2 - Private	2 - Female	1L201247	Invasive Breast Carcinoma NST	3 - Poorly Differentiated/undifferentiated	2014-06-14	40
Elhassan Histopathology Lab	15.6018	32.5322	Sennar	Singa	12.7611	33.6162	1L201	2 - Private	2 - Female	1L201017	Others		2010-11-14	33
Elhassan Histopathology Lab	15.6018	32.5322	River Nile	Shendi	16.6826	33.4385	1L201	2 - Private	2 - Female	1L201298	Invasive Breast Carcinoma NST	2 - Moderately differentiated	2016-12-14	42
Elhassan Histopathology Lab	15.6018	32.5322	River Nile	Shendi	16.6826	33.4385	1L201	2 - Private	2 - Female	1L201094	Invasive Breast Carcinoma NST	3 - Poorly Differentiated/undifferentiated	2011-01-05	70
Elhassan Histopathology Lab	15.6018	32.5322	Red Sea	Portsudan	19.5863	37.1904	1L201	2 - Private		1L201349	Invasive Breast Carcinoma NST	2 - Moderately differentiated	2016-03-18	45
Elhassan Histopathology Lab	15.6018	32.5322	Red Sea	Portsudan	19.5863	37.1904	1L201	2 - Private	2 - Female	1L201300	Invasive Breast Carcinoma NST	3 - Poorly Differentiated/undifferentiated	2016-11-24	50
Elhassan Histopathology Lab	15.6018	32.5322	Red Sea	Portsudan	19.5863	37.1904	1L201	2 - Private	2 - Female	1L201267	Invasive Breast Carcinoma NST	2 - Moderately differentiated	2014-02-23	41
Elhassan Histopathology Lab	15.6018	32.5322	Red Sea	Portsudan	19.5863	37.1904	1L201	2 - Private	2 - Female	1L201329	Invasive Breast Carcinoma NST	3 - Poorly Differentiated/undifferentiated	2016-05-29
Elhassan Histopathology Lab	15.6018	32.5322	Red Sea	Portsudan	19.5863	37.1904	1L201	2 - Private	2 - Female	1L201296	Precursor Lesions		2016-12-18	39
Elhassan Histopathology Lab	15.6018	32.5322	Red Sea	Portsudan	19.5863	37.1904	1L201	2 - Private	2 - Female	1L201311	Invasive Breast Carcinoma NST		2016-04-13	40
Elhassan Histopathology Lab	15.6018	32.5322	Red Sea	Portsudan	19.5863	37.1904	1L201	2 - Private	2 - Female	1L201269	Invasive Breast Carcinoma NST	3 - Poorly Differentiated/undifferentiated	2014-03-14	75
Elhassan Histopathology Lab	15.6018	32.5322	Red Sea	Portsudan	19.5863	37.1904	1L201	2 - Private	2 - Female	1L201041	Fibroepithelial Tumors	1 - Well differentiated	2014-12-15	37
Elhassan Histopathology Lab	15.6018	32.5322	Red Sea	Portsudan	19.5863	37.1904	1L201	2 - Private	2 - Female	1L201040	Invasive Breast Carcinoma NST	3 - Poorly Differentiated/undifferentiated	2014-12-21	58
Elhassan Histopathology Lab	15.6018	32.5322	Red Sea	Portsudan	19.5863	37.1904	1L201	2 - Private	2 - Female	1L201326	Invasive Breast Carcinoma NST	3 - Poorly Differentiated/undifferentiated	2016-06-07	55
Elhassan Histopathology Lab	15.6018	32.5322	Red Sea	Portsudan	19.5863	37.1904	1L201	2 - Private	2 - Female	1L201299	Invasive Breast Carcinoma NST	3 - Poorly Differentiated/undifferentiated	2016-11-06	60
Elhassan Histopathology Lab	15.6018	32.5322	Red Sea	Portsudan	19.5863	37.1904	1L201	2 - Private	2 - Female	1L201221	Invasive Breast Carcinoma NST	3 - Poorly Differentiated/undifferentiated	2014-11-16	39
Elhassan Histopathology Lab	15.6018	32.5322	Red Sea	Portsudan	19.5863	37.1904	1L201	2 - Private	2 - Female	1L201308	Others	3 - Poorly Differentiated/undifferentiated	2016-09-29	50
Elhassan Histopathology Lab	15.6018	32.5322	Red Sea	Portsudan	19.5863	37.1904	1L201	2 - Private	2 - Female	1L201320	Precursor Lesions		2016-06-17	45
Elhassan Histopathology Lab	15.6018	32.5322	Red Sea	Portsudan	19.5863	37.1904	1L201	2 - Private	2 - Female	1L201260	Fibroepithelial Tumors	1 - Well differentiated	2014-04-03	37
Elhassan Histopathology Lab	15.6018	32.5322	Red Sea	Portsudan	19.5863	37.1904	1L201	2 - Private	2 - Female	1L201226	Invasive Breast Carcinoma NST	3 - Poorly Differentiated/undifferentiated	2014-10-17	42
Elhassan Histopathology Lab	15.6018	32.5322	Red Sea	Portsudan	19.5863	37.1904	1L201	2 - Private	2 - Female	1L201250	Invasive Breast Carcinoma NST	2 - Moderately differentiated	2014-03-29	44
Elhassan Histopathology Lab	15.6018	32.5322	Red Sea	Portsudan	19.5863	37.1904	1L201	2 - Private	2 - Female	1L201334	Invasive Breast Carcinoma NST	3 - Poorly Differentiated/undifferentiated	2016-05-08	69
Elhassan Histopathology Lab	15.6018	32.5322	Red Sea	Portsudan	19.5863	37.1904	1L201	2 - Private	2 - Female	1L201325	Invasive Breast Carcinoma NST	3 - Poorly Differentiated/undifferentiated	2016-06-12	50
Elhassan Histopathology Lab	15.6018	32.5322	Red Sea	Portsudan	19.5863	37.1904	1L201	2 - Private	2 - Female	1L201316	Invasive Breast Carcinoma NST	3 - Poorly Differentiated/undifferentiated	2016-06-12	50
Elhassan Histopathology Lab	15.6018	32.5322	Red Sea	Portsudan	19.5863	37.1904	1L201	2 - Private	2 - Female	1L201286	Invasive Breast Carcinoma NST	3 - Poorly Differentiated/undifferentiated	2015-10-11	68
Elhassan Histopathology Lab	15.6018	32.5322	Red Sea	Portsudan	19.5863	37.1904	1L201	2 - Private	2 - Female	1L201301	Invasive Breast Carcinoma NST	3 - Poorly Differentiated/undifferentiated	2016-11-24	45
Elhassan Histopathology Lab	15.6018	32.5322	Red Sea	Portsudan	19.5863	37.1904	1L201	2 - Private	2 - Female	1L201358	Invasive Breast Carcinoma NST	3 - Poorly Differentiated/undifferentiated	2015-09-09	55
Elhassan Histopathology Lab	15.6018	32.5322	Red Sea	Portsudan	19.5863	37.1904	1L201	2 - Private	2 - Female	1L201241	Invasive Breast Carcinoma NST	3 - Poorly Differentiated/undifferentiated	2014-07-25	66
Elhassan Histopathology Lab	15.6018	32.5322	Red Sea	Portsudan	19.5863	37.1904	1L201	2 - Private	2 - Female	1L201290	Invasive Breast Carcinoma NST	3 - Poorly Differentiated/undifferentiated	2015-11-04	50
Elhassan Histopathology Lab	15.6018	32.5322	Red Sea	Portsudan	19.5863	37.1904	1L201	2 - Private	2 - Female	1L201331	Invasive Breast Carcinoma NST	3 - Poorly Differentiated/undifferentiated	2016-03-30	50
Elhassan Histopathology Lab	15.6018	32.5322	Red Sea	Portsudan	19.5863	37.1904	1L201	2 - Private	2 - Female	1L201330	Invasive Breast Carcinoma NST		2016-05-24	100
Elhassan Histopathology Lab	15.6018	32.5322	Red Sea	Portsudan	19.5863	37.1904	1L201	2 - Private	2 - Female	1L201339	Invasive Breast Carcinoma NST		2016-01-06	36
Elhassan Histopathology Lab	15.6018	32.5322	Red Sea	Portsudan	19.5863	37.1904	1L201	2 - Private	2 - Female	1L201305	Invasive Breast Carcinoma NST		2016-11-09	65
Elhassan Histopathology Lab	15.6018	32.5322	Red Sea	Portsudan	19.5863	37.1904	1L201	2 - Private	2 - Female	1L201355	Invasive Breast Carcinoma NST		2016-04-03	47
Elhassan Histopathology Lab	15.6018	32.5322	Red Sea	Portsudan	19.5863	37.1904	1L201	2 - Private	2 - Female	1L201356	Invasive Breast Carcinoma NST	3 - Poorly Differentiated/undifferentiated	2016-04-17	27
Elhassan Histopathology Lab	15.6018	32.5322	Red Sea	Portsudan	19.5863	37.1904	1L201	2 - Private	2 - Female	1L201297	Special Subtypes of Invasive Carcinoma	3 - Poorly Differentiated/undifferentiated	2016-12-18	40
Elhassan Histopathology Lab	15.6018	32.5322	Red Sea	Portsudan	19.5863	37.1904	1L201	2 - Private	2 - Female	1L201045	Precursor Lesions		2014-12-05	26
Elhassan Histopathology Lab	15.6018	32.5322	Red Sea	Portsudan	19.5863	37.1904	1L201	2 - Private	2 - Female	1L201239	Invasive Breast Carcinoma NST	3 - Poorly Differentiated/undifferentiated	2014-06-30	60
Elhassan Histopathology Lab	15.6018	32.5322	Red Sea	Portsudan	19.5863	37.1904	1L201	2 - Private	2 - Female	1L201302	Invasive Breast Carcinoma NST	2 - Moderately differentiated	2016-11-17	60
Elhassan Histopathology Lab	15.6018	32.5322	Red Sea	Portsudan	19.5863	37.1904	1L201	2 - Private	2 - Female	1L201354	Precursor Lesions		2016-03-31	40
Elhassan Histopathology Lab	15.6018	32.5322	Red Sea	Portsudan	19.5863	37.1904	1L201	2 - Private	2 - Female	1L201233	Invasive Breast Carcinoma NST	2 - Moderately differentiated	2014-09-06	30
Elhassan Histopathology Lab	15.6018	32.5322	Red Sea	Portsudan	19.5863	37.1904	1L201	2 - Private	2 - Female	1L201323	Invasive Breast Carcinoma NST	1 - Well differentiated	2016-04-17	90
Elhassan Histopathology Lab	15.6018	32.5322	Red Sea	Portsudan	19.5863	37.1904	1L201	2 - Private	2 - Female	1L201042	Invasive Breast Carcinoma NST	2 - Moderately differentiated	2014-12-14	57
Elhassan Histopathology Lab	15.6018	32.5322	Red Sea	Portsudan	19.5863	37.1904	1L201	2 - Private	2 - Female	1L201228	Invasive Breast Carcinoma NST	3 - Poorly Differentiated/undifferentiated	2014-10-14	60
Elhassan Histopathology Lab	15.6018	32.5322	Red Sea	Portsudan	19.5863	37.1904	1L201	2 - Private	2 - Female	1L201309	Others	3 - Poorly Differentiated/undifferentiated	2016-08-14	60
Elhassan Histopathology Lab	15.6018	32.5322	Red Sea	Portsudan	19.5863	37.1904	1L201	2 - Private	2 - Female	1L201236	Invasive Breast Carcinoma NST		2014-08-15	52
Elhassan Histopathology Lab	15.6018	32.5322	Red Sea	Portsudan	19.5863	37.1904	1L201	2 - Private	2 - Female	1L201264	Invasive Breast Carcinoma NST	3 - Poorly Differentiated/undifferentiated	2014-03-27	30
Elhassan Histopathology Lab	15.6018	32.5322	Red Sea	Portsudan	19.5863	37.1904	1L201	2 - Private	2 - Female	1L201344	Invasive Breast Carcinoma NST	3 - Poorly Differentiated/undifferentiated	2016-02-14	45
Elhassan Histopathology Lab	15.6018	32.5322	Red Sea	Portsudan	19.5863	37.1904	1L201	2 - Private	2 - Female	1L201284	Others	3 - Poorly Differentiated/undifferentiated	2015-09-23	40
Elhassan Histopathology Lab	15.6018	32.5322	Red Sea	Portsudan	19.5863	37.1904	1L201	2 - Private	2 - Female	1L201303	Invasive Breast Carcinoma NST	3 - Poorly Differentiated/undifferentiated	2016-11-17	35
Elhassan Histopathology Lab	15.6018	32.5322	Red Sea	Portsudan	19.5863	37.1904	1L201	2 - Private	2 - Female	1L201288	Invasive Breast Carcinoma NST	3 - Poorly Differentiated/undifferentiated	2015-10-11	34
Elhassan Histopathology Lab	15.6018	32.5322	Red Sea	Portsudan	19.5863	37.1904	1L201	2 - Private	2 - Female	1L201043	Invasive Breast Carcinoma NST		2014-12-09	51
Elhassan Histopathology Lab	15.6018	32.5322	Red Sea	Portsudan	19.5863	37.1904	1L201	2 - Private	2 - Female	1L201360	Others	3 - Poorly Differentiated/undifferentiated	2015-12-23	40
Elhassan Histopathology Lab	15.6018	32.5322	Red Sea	Portsudan	19.5863	37.1904	1L201	2 - Private	2 - Female	1L201342	Invasive Breast Carcinoma NST	2 - Moderately differentiated	2016-02-07	40
Elhassan Histopathology Lab	15.6018	32.5322	Red Sea	Portsudan	19.5863	37.1904	1L201	2 - Private	2 - Female	1L201295	Invasive Breast Carcinoma NST	2 - Moderately differentiated	2016-12-29	60
Elhassan Histopathology Lab	15.6018	32.5322	Red Sea	Portsudan	19.5863	37.1904	1L201351	2 - Private	2 - Female	1L201352	Invasive Breast Carcinoma NST	3 - Poorly Differentiated/undifferentiated	2016-03-24	60
Elhassan Histopathology Lab	15.6018	32.5322	Red Sea	Portsudan	19.5863	37.1904	1L201	2 - Private	2 - Female	1L201293	Invasive Breast Carcinoma NST	3 - Poorly Differentiated/undifferentiated	2015-12-12	30
Elhassan Histopathology Lab	15.6018	32.5322	Red Sea	Portsudan	19.5863	37.1904	1L201	2 - Private	2 - Female	1L201351	Invasive Breast Carcinoma NST	3 - Poorly Differentiated/undifferentiated	2016-03-24	70
Elhassan Histopathology Lab	15.6018	32.5322	Red Sea	Portsudan	19.5863	37.1904	1L201	2 - Private	2 - Female	1L201294	Invasive Breast Carcinoma NST		2016-04-07	45
Elhassan Histopathology Lab	15.6018	32.5322	Red Sea	Portsudan	19.5863	37.1904	1L201	2 - Private	1 - Male	1L201336	Invasive Breast Carcinoma NST	3 - Poorly Differentiated/undifferentiated	2016-04-29	70
Elhassan Histopathology Lab	15.6018	32.5322	Red Sea	Portsudan	19.5863	37.1904	1L201	2 - Private	2 - Female	1L201255	Invasive Breast Carcinoma NST	3 - Poorly Differentiated/undifferentiated	2014-05-15	53
Elhassan Histopathology Lab	15.6018	32.5322	Red Sea	Portsudan	19.5863	37.1904	1L201	2 - Private	2 - Female	1L201093	Special Subtypes of Invasive Carcinoma	2 - Moderately differentiated	#NULL!	30
Elhassan Histopathology Lab	15.6018	32.5322	Red Sea	Portsudan	19.5863	37.1904	1L201	2 - Private	2 - Female	1L201350	Others	3 - Poorly Differentiated/undifferentiated	2016-03-15	35
Elhassan Histopathology Lab	15.6018	32.5322	Red Sea	Portsudan	19.5863	37.1904	1L201	2 - Private	2 - Female	1L201346	Invasive Breast Carcinoma NST		2016-05-25	45
Elhassan Histopathology Lab	15.6018	32.5322	Red Sea	Portsudan	19.5863	37.1904	1L201	2 - Private	2 - Female	1L201265	Invasive Breast Carcinoma NST	3 - Poorly Differentiated/undifferentiated	2014-03-02	40
Elhassan Histopathology Lab	15.6018	32.5322	Red Sea	Portsudan	19.5863	37.1904	1L201	2 - Private	2 - Female	1L201254	Invasive Breast Carcinoma NST	3 - Poorly Differentiated/undifferentiated	2014-05-18
Elhassan Histopathology Lab	15.6018	32.5322	Red Sea	Portsudan	19.5863	37.1904	1L201	2 - Private		1L201249	Special Subtypes of Invasive Carcinoma		2014-06-07	43
Elhassan Histopathology Lab	15.6018	32.5322	Red Sea	Portsudan	19.5863	37.1904	1L201	2 - Private	2 - Female	1L201359	Invasive Breast Carcinoma NST	3 - Poorly Differentiated/undifferentiated	2015-10-09	55
Elhassan Histopathology Lab	15.6018	32.5322	Red Sea	Portsudan	19.5863	37.1904	1L201	2 - Private	2 - Female	1L201324	Invasive Breast Carcinoma NST	3 - Poorly Differentiated/undifferentiated	2016-06-12	65
Elhassan Histopathology Lab	15.6018	32.5322	Northern	Koka	20.0102	30.5798	1L201	2 - Private	2 - Female	1L201033	Special Subtypes of Invasive Carcinoma	1 - Well differentiated	2010-12-01	25
Elhassan Histopathology Lab	15.6018	32.5322	Northern	Dongla	19.147	30.4725	1L201	2 - Private	2 - Female	1L201341	Precursor Lesions		2016-01-23	45
Elhassan Histopathology Lab	15.6018	32.5322	Northern	Karima	18.5299	31.8261	1L201	2 - Private	2 - Female	1L201020	Invasive Breast Carcinoma NST	2 - Moderately differentiated	2010-05-21	40
Elhassan Histopathology Lab	15.6018	32.5322	Khartoum	Omdurman	15.6668	32.4217	1L201	2 - Private	2 - Female	1L201027	Invasive Breast Carcinoma NST	3 - Poorly Differentiated/undifferentiated	2010-10-17	53
Elhassan Histopathology Lab	15.6018	32.5322	Khartoum	Khartoum	15.4641	32.4716	1L201	2 - Private	2 - Female	1L201002	Invasive Breast Carcinoma NST	3 - Poorly Differentiated/undifferentiated	2010-01-05	62
Elhassan Histopathology Lab	15.6018	32.5322	Khartoum	Omdurman	15.6668	32.4217	1L201	2 - Private	2 - Female	1L201069	Invasive Breast Carcinoma NST	2 - Moderately differentiated	2011-01-01	90
Elhassan Histopathology Lab	15.6018	32.5322	Khartoum	Omdurman	15.6668	32.4217	1L201	2 - Private	2 - Female	1L201077	Invasive Breast Carcinoma NST	3 - Poorly Differentiated/undifferentiated	2010-01-01	65
Elhassan Histopathology Lab	15.6018	32.5322	Khartoum	Omdurman	15.5658	32.4473	1L201	2 - Private	2 - Female	1L201044	Invasive Breast Carcinoma NST	2 - Moderately differentiated	2014-12-08	63
Elhassan Histopathology Lab	15.6018	32.5322	Khartoum	Omdurman	15.6502	32.4143	1L201	2 - Private	2 - Female	1L201307	Invasive Breast Carcinoma NST	3 - Poorly Differentiated/undifferentiated	2016-10-02	42
Elhassan Histopathology Lab	15.6018	32.5322	Khartoum	Omdurman	15.5658	32.4473	1L201	2 - Private	2 - Female	1L201225	Invasive Breast Carcinoma NST	3 - Poorly Differentiated/undifferentiated	2014-10-26	70
Elhassan Histopathology Lab	15.6018	32.5322	Khartoum	Omdurman	15.5658	32.4473	1L201	2 - Private	2 - Female	1L201272	Invasive Breast Carcinoma NST	3 - Poorly Differentiated/undifferentiated	2014-03-09	51
Elhassan Histopathology Lab	15.6018	32.5322	Khartoum	Khartoum	15.4641	32.4716	1L201	2 - Private	2 - Female	1L201012	Invasive Breast Carcinoma NST		2010-03-28	58
Elhassan Histopathology Lab	15.6018	32.5322	El Gezira	Al Kamlin	15.0886	33.1836	1L201	2 - Private	2 - Female	1L201034	Invasive Breast Carcinoma NST	3 - Poorly Differentiated/undifferentiated	2010-12-03	55
Elhassan Histopathology Lab	15.6018	32.5322	El Gezira	Wad Madani	14.3873	33.5274	1L201	2 - Private	2 - Female	1L201062	Invasive Breast Carcinoma NST	2 - Moderately differentiated	2015-01-01	36
Elhassan Histopathology Lab	15.6018	32.5322		Alhasania			1L201	2 - Private	2 - Female	1L201230	Invasive Breast Carcinoma NST	3 - Poorly Differentiated/undifferentiated	2014-10-02	60
Elhassan Histopathology Lab	15.6018	32.5322					1L201	2 - Private	2 - Female	1L201312	Invasive Breast Carcinoma NST	3 - Poorly Differentiated/undifferentiated	2016-07-10	42
Elhassan Histopathology Lab	15.6018	32.5322					1L201	2 - Private		1L201112	Invasive Breast Carcinoma NST	2 - Moderately differentiated	2013-12-18
Elhassan Histopathology Lab	15.6018	32.5322					1L201	2 - Private		1L201111	Others	3 - Poorly Differentiated/undifferentiated	2013-12-19
Elhassan Histopathology Lab	15.6018	32.5322					1L201	2 - Private		1L201343	Invasive Breast Carcinoma NST	2 - Moderately differentiated	2016-02-08	52
Elhassan Histopathology Lab	15.6018	32.5322					1L201	2 - Private	2 - Female	1L201082	Invasive Breast Carcinoma NST	3 - Poorly Differentiated/undifferentiated	#NULL!	45
Elhassan Histopathology Lab	15.6018	32.5322					1L201	2 - Private	2 - Female	1L201064	Invasive Breast Carcinoma NST	3 - Poorly Differentiated/undifferentiated	#NULL!	55
Elhassan Histopathology Lab	15.6018	32.5322					1L201	2 - Private	2 - Female	1L201066	Invasive Breast Carcinoma NST	3 - Poorly Differentiated/undifferentiated	#NULL!	36
Elhassan Histopathology Lab	15.6018	32.5322					1L201	2 - Private	2 - Female	1L20158	Invasive Breast Carcinoma NST	2 - Moderately differentiated	#NULL!	50
Elhassan Histopathology Lab	15.6018	32.5322					1L201	2 - Private	2 - Female	1L201107	Invasive Breast Carcinoma NST	3 - Poorly Differentiated/undifferentiated	2013-12-27
Elhassan Histopathology Lab	15.6018	32.5322					1L201	2 - Private	2 - Female	1L201103	Invasive Breast Carcinoma NST	3 - Poorly Differentiated/undifferentiated	#NULL!	60
Elhassan Histopathology Lab	15.6018	32.5322					1L201	2 - Private	2 - Female	1L201016	Fibroepithelial Tumors		2010-06-07	41
Elhassan Histopathology Lab	15.6018	32.5322					1L201	2 - Private	2 - Female	1L201090	Special Subtypes of Invasive Carcinoma		#NULL!	44
Elhassan Histopathology Lab	15.6018	32.5322					1L201	2 - Private	2 - Female	1L201202	Invasive Breast Carcinoma NST	3 - Poorly Differentiated/undifferentiated	2013-02-23
Elhassan Histopathology Lab	15.6018	32.5322					1L201	2 - Private	2 - Female	1L201029	Invasive Breast Carcinoma NST	3 - Poorly Differentiated/undifferentiated	2010-11-06	29
Elhassan Histopathology Lab	15.6018	32.5322					1L201	2 - Private	2 - Female	1L201177	Invasive Breast Carcinoma NST	3 - Poorly Differentiated/undifferentiated	2013-05-08
Elhassan Histopathology Lab	15.6018	32.5322					1L201	2 - Private	2 - Female	1L20155	Invasive Breast Carcinoma NST	2 - Moderately differentiated	#NULL!
Elhassan Histopathology Lab	15.6018	32.5322					1L201	2 - Private	2 - Female	1L201137	Invasive Breast Carcinoma NST	3 - Poorly Differentiated/undifferentiated	2013-09-24
Elhassan Histopathology Lab	15.6018	32.5322					1L201	2 - Private	2 - Female	1L201060	Invasive Breast Carcinoma NST	2 - Moderately differentiated	#NULL!	45
Elhassan Histopathology Lab	15.6018	32.5322					1L201	2 - Private	2 - Female	1L201156	Precursor Lesions		2013-07-13
Elhassan Histopathology Lab	15.6018	32.5322					1L201	2 - Private	2 - Female	1L201166	Invasive Breast Carcinoma NST	3 - Poorly Differentiated/undifferentiated	2013-06-23
Elhassan Histopathology Lab	15.6018	32.5322					1L201	2 - Private	2 - Female	1L201023	Invasive Breast Carcinoma NST	2 - Moderately differentiated	2010-09-17	60
Elhassan Histopathology Lab	15.6018	32.5322					1L201	2 - Private	2 - Female	1L201089	Invasive Breast Carcinoma NST	2 - Moderately differentiated	#NULL!	43
Elhassan Histopathology Lab	15.6018	32.5322					1L201	2 - Private	2 - Female	1L201223	Precursor Lesions		2014-11-05	20
Elhassan Histopathology Lab	15.6018	32.5322					1L201	2 - Private	2 - Female	1L201084	Invasive Breast Carcinoma NST	3 - Poorly Differentiated/undifferentiated	#NULL!	80
Elhassan Histopathology Lab	15.6018	32.5322					1L201	2 - Private	2 - Female	1L201161	Invasive Breast Carcinoma NST	3 - Poorly Differentiated/undifferentiated	2013-07-04
Elhassan Histopathology Lab	15.6018	32.5322					1L201	2 - Private	2 - Female	1L201347	Invasive Breast Carcinoma NST	3 - Poorly Differentiated/undifferentiated	2016-03-02	31
Elhassan Histopathology Lab	15.6018	32.5322					1L201	2 - Private	2 - Female	1L201141	Invasive Breast Carcinoma NST	2 - Moderately differentiated	2013-07-28
Elhassan Histopathology Lab	15.6018	32.5322					1L201	2 - Private	2 - Female		Invasive Breast Carcinoma NST	2 - Moderately differentiated	2016-05-29	60
Elhassan Histopathology Lab	15.6018	32.5322					1L201	2 - Private	2 - Female	1L20152	Invasive Breast Carcinoma NST	3 - Poorly Differentiated/undifferentiated	#NULL!	56
Elhassan Histopathology Lab	15.6018	32.5322					1L201	2 - Private	2 - Female	1L201119	Invasive Breast Carcinoma NST	3 - Poorly Differentiated/undifferentiated	2013-05-26
Elhassan Histopathology Lab	15.6018	32.5322					1L201	2 - Private	2 - Female	1L201019	Invasive Breast Carcinoma NST	3 - Poorly Differentiated/undifferentiated	2010-05-05	40
Elhassan Histopathology Lab	15.6018	32.5322					1L201	2 - Private	2 - Female	1L201189	Invasive Breast Carcinoma NST	3 - Poorly Differentiated/undifferentiated	2013-04-05
Elhassan Histopathology Lab	15.6018	32.5322					1L201	2 - Private	2 - Female	1L201271	Invasive Breast Carcinoma NST	3 - Poorly Differentiated/undifferentiated	2014-03-11	75
Elhassan Histopathology Lab	15.6018	32.5322					1L201	2 - Private	2 - Female	1L201081	Invasive Breast Carcinoma NST	3 - Poorly Differentiated/undifferentiated	#NULL!	45
Elhassan Histopathology Lab	15.6018	32.5322					1L201	2 - Private	2 - Female	1L201220	Others		2014-11-16	57
Elhassan Histopathology Lab	15.6018	32.5322					1L201	2 - Private	2 - Female	1L201214	Fibroepithelial Tumors	3 - Poorly Differentiated/undifferentiated	2013-01-25
Elhassan Histopathology Lab	15.6018	32.5322					1L201	2 - Private	2 - Female	1L201212	Invasive Breast Carcinoma NST	2 - Moderately differentiated	2013-01-28
Elhassan Histopathology Lab	15.6018	32.5322					1L201	2 - Private	2 - Female	1L201115	Invasive Breast Carcinoma NST		2013-12-09
Elhassan Histopathology Lab	15.6018	32.5322					1L201	2 - Private	2 - Female	1L201143	Invasive Breast Carcinoma NST	3 - Poorly Differentiated/undifferentiated	2013-09-07
Elhassan Histopathology Lab	15.6018	32.5322					1L201	2 - Private	2 - Female	1L201218	Invasive Breast Carcinoma NST	2 - Moderately differentiated	2013-01-13
Elhassan Histopathology Lab	15.6018	32.5322					1L201	2 - Private	2 - Female	1L201152	Mesenchymal Tumors		2013-08-01
Elhassan Histopathology Lab	15.6018	32.5322					1L201	2 - Private	2 - Female	1L201008	Invasive Breast Carcinoma NST	3 - Poorly Differentiated/undifferentiated	2010-03-03	13
Elhassan Histopathology Lab	15.6018	32.5322					1L201	2 - Private	2 - Female	1L201251	Mesenchymal Tumors		2014-06-01	70
Elhassan Histopathology Lab	15.6018	32.5322					1L201	2 - Private	2 - Female	1L201240	Invasive Breast Carcinoma NST	3 - Poorly Differentiated/undifferentiated	2014-08-07	52
Elhassan Histopathology Lab	15.6018	32.5322					1L201	2 - Private	2 - Female	1L201073	Invasive Breast Carcinoma NST	2 - Moderately differentiated	#NULL!	60
Elhassan Histopathology Lab	15.6018	32.5322					1L201	2 - Private	2 - Female	1L201319	Invasive Breast Carcinoma NST	1 - Well differentiated	2016-06-19
Elhassan Histopathology Lab	15.6018	32.5322					1L201	2 - Private	2 - Female	1L201151	Invasive Breast Carcinoma NST	3 - Poorly Differentiated/undifferentiated	2013-08-02
Elhassan Histopathology Lab	15.6018	32.5322					1L201	2 - Private	2 - Female	1L201061	Invasive Breast Carcinoma NST	3 - Poorly Differentiated/undifferentiated	#NULL!	35
Elhassan Histopathology Lab	15.6018	32.5322					1L201	2 - Private	2 - Female	1L201194	Precursor Lesions		2012-12-18
Elhassan Histopathology Lab	15.6018	32.5322					1L201	2 - Private	2 - Female	1L201237	Invasive Breast Carcinoma NST	3 - Poorly Differentiated/undifferentiated	2014-08-05	33
Elhassan Histopathology Lab	15.6018	32.5322					1L201	2 - Private	2 - Female	1L201229	Others		2014-10-02	50
Elhassan Histopathology Lab	15.6018	32.5322					1L201	2 - Private	2 - Female	1L201215	Invasive Breast Carcinoma NST	1 - Well differentiated	2013-01-23
Elhassan Histopathology Lab	15.6018	32.5322					1L201	2 - Private	2 - Female	1L20168	Invasive Breast Carcinoma NST	3 - Poorly Differentiated/undifferentiated	#NULL!	65
Elhassan Histopathology Lab	15.6018	32.5322					1L201	2 - Private	2 - Female	1L201048	Invasive Breast Carcinoma NST	3 - Poorly Differentiated/undifferentiated	2014-11-25	50
Elhassan Histopathology Lab	15.6018	32.5322					1L201	2 - Private	2 - Female	1L201321	Invasive Breast Carcinoma NST	1 - Well differentiated	2016-06-15	42
Elhassan Histopathology Lab	15.6018	32.5322					1L201	2 - Private	2 - Female	1L201274	Invasive Breast Carcinoma NST	3 - Poorly Differentiated/undifferentiated	2015-03-01	57
Elhassan Histopathology Lab	15.6018	32.5322					1L201	2 - Private	2 - Female	1L201127	Invasive Breast Carcinoma NST	3 - Poorly Differentiated/undifferentiated	2013-11-10
Elhassan Histopathology Lab	15.6018	32.5322					1L201	2 - Private	2 - Female	1L201108	Invasive Breast Carcinoma NST	2 - Moderately differentiated	2013-12-25
Elhassan Histopathology Lab	15.6018	32.5322					1L201	2 - Private	2 - Female	1L201200	Invasive Breast Carcinoma NST	3 - Poorly Differentiated/undifferentiated	2013-03-16
Elhassan Histopathology Lab	15.6018	32.5322					1L201	2 - Private	2 - Female	1L201142	Others	3 - Poorly Differentiated/undifferentiated	2013-09-07
Elhassan Histopathology Lab	15.6018	32.5322					1L201	2 - Private	1 - Male	1L201310	Invasive Breast Carcinoma NST		2016-07-08	26
Elhassan Histopathology Lab	15.6018	32.5322					1L201	2 - Private	2 - Female	1L201099	Mesenchymal Tumors		#NULL!	50
Elhassan Histopathology Lab	15.6018	32.5322					1L201	2 - Private	2 - Female	1L201348	Invasive Breast Carcinoma NST	3 - Poorly Differentiated/undifferentiated	2016-03-03
Elhassan Histopathology Lab	15.6018	32.5322					1L201	2 - Private	2 - Female	1L201028	Invasive Breast Carcinoma NST	2 - Moderately differentiated	2010-11-04
Elhassan Histopathology Lab	15.6018	32.5322					1L201	2 - Private	2 - Female	1L201208	Invasive Breast Carcinoma NST	2 - Moderately differentiated	2013-02-17
Elhassan Histopathology Lab	15.6018	32.5322					1L201	2 - Private	2 - Female	1L201292	Precursor Lesions		2015-12-12	50
Elhassan Histopathology Lab	15.6018	32.5322					1L201	2 - Private	2 - Female	1L201095	Invasive Breast Carcinoma NST	3 - Poorly Differentiated/undifferentiated	#NULL!	31
Elhassan Histopathology Lab	15.6018	32.5322					1L201	2 - Private	2 - Female	1L201120	Invasive Breast Carcinoma NST	3 - Poorly Differentiated/undifferentiated	2013-12-01
Elhassan Histopathology Lab	15.6018	32.5322					1L201	2 - Private		1L201327	Others		2016-06-02
Elhassan Histopathology Lab	15.6018	32.5322					1L201	2 - Private	2 - Female	1L201070	Invasive Breast Carcinoma NST	3 - Poorly Differentiated/undifferentiated	#NULL!	60
Elhassan Histopathology Lab	15.6018	32.5322					1L201	2 - Private	2 - Female	1L201114	Invasive Breast Carcinoma NST	3 - Poorly Differentiated/undifferentiated	2013-12-14
Elhassan Histopathology Lab	15.6018	32.5322					1L201	2 - Private	2 - Female	1L201224	Invasive Breast Carcinoma NST	3 - Poorly Differentiated/undifferentiated	2014-11-02	41
Elhassan Histopathology Lab	15.6018	32.5322					1L201	2 - Private	2 - Female	1L201139	Invasive Breast Carcinoma NST	2 - Moderately differentiated	#NULL!
Elhassan Histopathology Lab	15.6018	32.5322					1L201	2 - Private	2 - Female	1L201109	Special Subtypes of Invasive Carcinoma		2013-12-24
Elhassan Histopathology Lab	15.6018	32.5322					1L201	2 - Private	2 - Female	1L201203	Invasive Breast Carcinoma NST	3 - Poorly Differentiated/undifferentiated	2013-03-09
Elhassan Histopathology Lab	15.6018	32.5322					1L201	2 - Private	2 - Female	1L201135	Precursor Lesions		2013-09-30
Elhassan Histopathology Lab	15.6018	32.5322					1L201	2 - Private	2 - Female	1L201209	Invasive Breast Carcinoma NST		2013-02-06
Elhassan Histopathology Lab	15.6018	32.5322					1L201	2 - Private	2 - Female	1L201086	Special Subtypes of Invasive Carcinoma		2011-01-01	52
Elhassan Histopathology Lab	15.6018	32.5322					1L201	2 - Private	2 - Female	1L201185	Invasive Breast Carcinoma NST	3 - Poorly Differentiated/undifferentiated	2013-04-20
Elhassan Histopathology Lab	15.6018	32.5322					1L201	2 - Private	2 - Female	1L201133	Invasive Breast Carcinoma NST	3 - Poorly Differentiated/undifferentiated	2013-10-07
Elhassan Histopathology Lab	15.6018	32.5322					1L201	2 - Private	2 - Female	1L201050	Invasive Breast Carcinoma NST	3 - Poorly Differentiated/undifferentiated	2011-01-04
Elhassan Histopathology Lab	15.6018	32.5322					1L201	2 - Private	2 - Female	1L201205	Invasive Breast Carcinoma NST	1 - Well differentiated	2013-03-02
Elhassan Histopathology Lab	15.6018	32.5322					1L201	2 - Private	2 - Female	1L201153	Invasive Breast Carcinoma NST	3 - Poorly Differentiated/undifferentiated	2013-07-29
Elhassan Histopathology Lab	15.6018	32.5322					1L201	2 - Private	2 - Female	1L201276	Invasive Breast Carcinoma NST		2014-03-30	50
Elhassan Histopathology Lab	15.6018	32.5322					1L201	2 - Private	2 - Female	1L201201	Invasive Breast Carcinoma NST	3 - Poorly Differentiated/undifferentiated	2013-03-16
Elhassan Histopathology Lab	15.6018	32.5322					1L201	2 - Private	2 - Female	1L201188	Invasive Breast Carcinoma NST	3 - Poorly Differentiated/undifferentiated	2013-04-09
Elhassan Histopathology Lab	15.6018	32.5322					1L201	2 - Private	2 - Female	1L201150	Special Subtypes of Invasive Carcinoma	1 - Well differentiated	2013-08-02
Elhassan Histopathology Lab	15.6018	32.5322					1L201	2 - Private	2 - Female	1L201057	Special Subtypes of Invasive Carcinoma		#NULL!	50
Elhassan Histopathology Lab	15.6018	32.5322					1L201	2 - Private	2 - Female	1L201273	Invasive Breast Carcinoma NST	2 - Moderately differentiated	2014-03-03	70
Elhassan Histopathology Lab	15.6018	32.5322					1L201	2 - Private	1 - Male	1L201157	Special Subtypes of Invasive Carcinoma		2013-07-12
Elhassan Histopathology Lab	15.6018	32.5322					1L201	2 - Private	2 - Female	1L201186	Special Subtypes of Invasive Carcinoma		2013-04-14
Elhassan Histopathology Lab	15.6018	32.5322					1L201	2 - Private	2 - Female	1L201126	Invasive Breast Carcinoma NST		2013-11-10
Elhassan Histopathology Lab	15.6018	32.5322					1L201	2 - Private	1 - Male	1L201357	Invasive Breast Carcinoma NST	3 - Poorly Differentiated/undifferentiated	2015-07-23	43
Elhassan Histopathology Lab	15.6018	32.5322					1L201	2 - Private	2 - Female	1L201006	Invasive Breast Carcinoma NST	3 - Poorly Differentiated/undifferentiated	2010-01-30	63
Elhassan Histopathology Lab	15.6018	32.5322					1L201	2 - Private	2 - Female	1L201130	Invasive Breast Carcinoma NST	3 - Poorly Differentiated/undifferentiated	2013-11-04
Elhassan Histopathology Lab	15.6018	32.5322					1L201	2 - Private	2 - Female	1L201075	Invasive Breast Carcinoma NST	3 - Poorly Differentiated/undifferentiated	#NULL!	58
Elhassan Histopathology Lab	15.6018	32.5322					1L201	2 - Private	2 - Female	1L201136	Invasive Breast Carcinoma NST	3 - Poorly Differentiated/undifferentiated	2013-09-28	32
Elhassan Histopathology Lab	15.6018	32.5322					1L201	2 - Private	2 - Female	1L201154	Invasive Breast Carcinoma NST	3 - Poorly Differentiated/undifferentiated	2013-07-28
Elhassan Histopathology Lab	15.6018	32.5322					1L201	2 - Private	2 - Female	1L201038	Invasive Breast Carcinoma NST	2 - Moderately differentiated	2012-06-05	17
Elhassan Histopathology Lab	15.6018	32.5322					1L201	2 - Private	2 - Female	1L201289	Invasive Breast Carcinoma NST	3 - Poorly Differentiated/undifferentiated	2015-10-25	55
Elhassan Histopathology Lab	15.6018	32.5322					1L201	2 - Private	2 - Female	1L201	Invasive Breast Carcinoma NST	3 - Poorly Differentiated/undifferentiated	2013-07-06
Elhassan Histopathology Lab	15.6018	32.5322					1L201	2 - Private	2 - Female	1L201261	Invasive Breast Carcinoma NST	3 - Poorly Differentiated/undifferentiated	2014-02-19	55
Elhassan Histopathology Lab	15.6018	32.5322					1L201	2 - Private	2 - Female	1L201100	Invasive Breast Carcinoma NST	3 - Poorly Differentiated/undifferentiated	#NULL!	35
Elhassan Histopathology Lab	15.6018	32.5322					1L201	2 - Private	2 - Female	1L201091	Invasive Breast Carcinoma NST	3 - Poorly Differentiated/undifferentiated	#NULL!	67
Elhassan Histopathology Lab	15.6018	32.5322					1L201	2 - Private	2 - Female	1L201085	Invasive Breast Carcinoma NST	3 - Poorly Differentiated/undifferentiated	#NULL!
Elhassan Histopathology Lab	15.6018	32.5322					1L201	2 - Private	2 - Female	1L201106	Invasive Breast Carcinoma NST	2 - Moderately differentiated	2013-11-28
Elhassan Histopathology Lab	15.6018	32.5322					1L201	2 - Private	2 - Female	1L201178	Invasive Breast Carcinoma NST	1 - Well differentiated	2013-05-01
Elhassan Histopathology Lab	15.6018	32.5322					1L201	2 - Private	2 - Female	1L201088	Invasive Breast Carcinoma NST	3 - Poorly Differentiated/undifferentiated	#NULL!	45
Elhassan Histopathology Lab	15.6018	32.5322					1L201	2 - Private	2 - Female	1L201039	Carcinoma of Mixed Types	2 - Moderately differentiated	2012-10-02
Elhassan Histopathology Lab	15.6018	32.5322					1L201	2 - Private	2 - Female	1L201165	Fibroepithelial Tumors	1 - Well differentiated	2013-06-24
Elhassan Histopathology Lab	15.6018	32.5322					1L201	2 - Private	2 - Female	1L201304	Precursor Lesions		2016-11-15	55
Elhassan Histopathology Lab	15.6018	32.5322					1L201	2 - Private	2 - Female	1L201306	Invasive Breast Carcinoma NST	3 - Poorly Differentiated/undifferentiated	2016-10-12	40
Elhassan Histopathology Lab	15.6018	32.5322					1L201	2 - Private	2 - Female	1L201047	Precursor Lesions		2014-12-04	54
Elhassan Histopathology Lab	15.6018	32.5322					1L201	2 - Private	2 - Female	1L201015	Carcinoma of Mixed Types	3 - Poorly Differentiated/undifferentiated	2010-08-06	47
Elhassan Histopathology Lab	15.6018	32.5322					1L201	2 - Private	2 - Female	1L201032	Invasive Breast Carcinoma NST	2 - Moderately differentiated	2010-11-29
Elhassan Histopathology Lab	15.6018	32.5322					1L201	2 - Private	2 - Female	1L201283	Invasive Breast Carcinoma NST	2 - Moderately differentiated	2015-08-31	28
Elhassan Histopathology Lab	15.6018	32.5322					1L201	2 - Private	2 - Female	1L201131	Invasive Breast Carcinoma NST	3 - Poorly Differentiated/undifferentiated	2013-10-28
Elhassan Histopathology Lab	15.6018	32.5322					1L201	2 - Private	2 - Female	1L201022	Precursor Lesions		2010-08-16	44
Elhassan Histopathology Lab	15.6018	32.5322					1L201	2 - Private	2 - Female	1L201211	Invasive Breast Carcinoma NST	2 - Moderately differentiated	2013-01-29
Elhassan Histopathology Lab	15.6018	32.5322					1L201	2 - Private	2 - Female	1L201197	Precursor Lesions		2013-03-24
Elhassan Histopathology Lab	15.6018	32.5322					1L201	2 - Private	2 - Female	1L201092	Special Subtypes of Invasive Carcinoma		#NULL!	49
Elhassan Histopathology Lab	15.6018	32.5322					1L201	2 - Private	2 - Female	1L201180	Invasive Breast Carcinoma NST	2 - Moderately differentiated	2013-04-30
Elhassan Histopathology Lab	15.6018	32.5322					1L201	2 - Private	2 - Female	1L201083	Invasive Breast Carcinoma NST	2 - Moderately differentiated	#NULL!	65
Elhassan Histopathology Lab	15.6018	32.5322					1L201	2 - Private	2 - Female	1L201132	Special Subtypes of Invasive Carcinoma		2013-10-24
Elhassan Histopathology Lab	15.6018	32.5322					1L201	2 - Private	2 - Female	1L201314	Invasive Breast Carcinoma NST	2 - Moderately differentiated	2016-06-30	50
Elhassan Histopathology Lab	15.6018	32.5322					1L201	2 - Private	2 - Female	1L201181	Invasive Breast Carcinoma NST	3 - Poorly Differentiated/undifferentiated	2013-04-30
Elhassan Histopathology Lab	15.6018	32.5322					1L201	2 - Private	2 - Female	1L201232	Others		2014-09-10	36
Elhassan Histopathology Lab	15.6018	32.5322					1L201	2 - Private	2 - Female	1L201140	Invasive Breast Carcinoma NST	1 - Well differentiated	2013-08-20
Elhassan Histopathology Lab	15.6018	32.5322					1L201	2 - Private	2 - Female	1L201198	Invasive Breast Carcinoma NST		2013-03-22
Elhassan Histopathology Lab	15.6018	32.5322					1L201	2 - Private	2 - Female	1L201018	Special Subtypes of Invasive Carcinoma	1 - Well differentiated	2010-08-07	42
Elhassan Histopathology Lab	15.6018	32.5322					1L201	2 - Private	2 - Female	1L201013	Invasive Breast Carcinoma NST		2010-05-29	40
Elhassan Histopathology Lab	15.6018	32.5322					1L201	2 - Private	2 - Female	1L201026	Invasive Breast Carcinoma NST	3 - Poorly Differentiated/undifferentiated	2010-10-12	75
Elhassan Histopathology Lab	15.6018	32.5322					1L201	2 - Private	2 - Female	1L201116	Invasive Breast Carcinoma NST	3 - Poorly Differentiated/undifferentiated	2013-10-12
Elhassan Histopathology Lab	15.6018	32.5322					1L201	2 - Private	2 - Female	1L201235	Invasive Breast Carcinoma NST		2014-08-31	80
Elhassan Histopathology Lab	15.6018	32.5322					1L201	2 - Private	2 - Female	1L201245	Invasive Breast Carcinoma NST	3 - Poorly Differentiated/undifferentiated	2014-06-15	32
Elhassan Histopathology Lab	15.6018	32.5322					1L201	2 - Private	2 - Female	1L201234	Mesenchymal Tumors		2014-08-28	50
Elhassan Histopathology Lab	15.6018	32.5322					1L201	2 - Private	2 - Female	1L201145	Invasive Breast Carcinoma NST		2013-08-27
Elhassan Histopathology Lab	15.6018	32.5322					1L201	2 - Private	2 - Female	1L201148	Special Subtypes of Invasive Carcinoma		2013-08-18
Elhassan Histopathology Lab	15.6018	32.5322					1L201	2 - Private	2 - Female	1L201164	Invasive Breast Carcinoma NST	2 - Moderately differentiated	2013-06-28
Elhassan Histopathology Lab	15.6018	32.5322					1L201	2 - Private	2 - Female	1L201037	Invasive Breast Carcinoma NST	3 - Poorly Differentiated/undifferentiated	2012-06-05	55
Elhassan Histopathology Lab	15.6018	32.5322					1L201	2 - Private	2 - Female	1L201138	Invasive Breast Carcinoma NST	3 - Poorly Differentiated/undifferentiated	2013-09-21
Elhassan Histopathology Lab	15.6018	32.5322					1L201	2 - Private	2 - Female	1L201340	Others		2016-01-20
Elhassan Histopathology Lab	15.6018	32.5322					1L201	2 - Private	2 - Female	1L201278	Invasive Breast Carcinoma NST	3 - Poorly Differentiated/undifferentiated	2015-05-12	40
Elhassan Histopathology Lab	15.6018	32.5322					1L201	2 - Private	1 - Male	1L201004	Invasive Breast Carcinoma NST	3 - Poorly Differentiated/undifferentiated	2010-01-26	58
Elhassan Histopathology Lab	15.6018	32.5322					1L201	2 - Private		1L201195	Invasive Breast Carcinoma NST	2 - Moderately differentiated	2013-03-31
Elhassan Histopathology Lab	15.6018	32.5322					1L201	2 - Private	2 - Female	1L201014	Invasive Breast Carcinoma NST	3 - Poorly Differentiated/undifferentiated	2010-08-06	49
Elhassan Histopathology Lab	15.6018	32.5322					1L201	2 - Private	2 - Female	1L201011	Invasive Breast Carcinoma NST	3 - Poorly Differentiated/undifferentiated	2010-03-27	55
Elhassan Histopathology Lab	15.6018	32.5322					1L201	2 - Private	2 - Female	1L201262	Invasive Breast Carcinoma NST	3 - Poorly Differentiated/undifferentiated	2014-03-30	40
Elhassan Histopathology Lab	15.6018	32.5322					1L201	2 - Private	2 - Female	1L201098	Invasive Breast Carcinoma NST	2 - Moderately differentiated	#NULL!	38
Elhassan Histopathology Lab	15.6018	32.5322					1L201	2 - Private	2 - Female	1L201074	Invasive Breast Carcinoma NST	3 - Poorly Differentiated/undifferentiated	#NULL!	40
Elhassan Histopathology Lab	15.6018	32.5322					1L201	2 - Private	2 - Female	1L201036	Invasive Breast Carcinoma NST	3 - Poorly Differentiated/undifferentiated	2010-12-17	45
Elhassan Histopathology Lab	15.6018	32.5322					1L201	2 - Private	2 - Female	1L201105	Invasive Breast Carcinoma NST		2013-12-30
Elhassan Histopathology Lab	15.6018	32.5322					1L201	2 - Private	2 - Female	1L201242	Precursor Lesions		2014-07-23	31
Elhassan Histopathology Lab	15.6018	32.5322					1L201	2 - Private	2 - Female	1L201244	Invasive Breast Carcinoma NST	2 - Moderately differentiated	2014-04-22	48
Elhassan Histopathology Lab	15.6018	32.5322					1L201	2 - Private	2 - Female	1L201173	Invasive Breast Carcinoma NST	2 - Moderately differentiated	2013-05-19
Elhassan Histopathology Lab	15.6018	32.5322					1L201	2 - Private	2 - Female	1L201184	Invasive Breast Carcinoma NST	3 - Poorly Differentiated/undifferentiated	2013-05-04
Elhassan Histopathology Lab	15.6018	32.5322					1L201	2 - Private	2 - Female	1L201248	Invasive Breast Carcinoma NST	3 - Poorly Differentiated/undifferentiated	2014-06-04	60
Elhassan Histopathology Lab	15.6018	32.5322					1L201	2 - Private	2 - Female	1L201206	Precursor Lesions		2013-02-28
Elhassan Histopathology Lab	15.6018	32.5322					1L201	2 - Private	2 - Female	1L201167	Invasive Breast Carcinoma NST	3 - Poorly Differentiated/undifferentiated	2013-06-23
Elhassan Histopathology Lab	15.6018	32.5322					1L201	2 - Private	2 - Female	1l201169	Mesenchymal Tumors	3 - Poorly Differentiated/undifferentiated	2013-05-31
Elhassan Histopathology Lab	15.6018	32.5322					1L201	2 - Private	2 - Female	1L201168	Invasive Breast Carcinoma NST	3 - Poorly Differentiated/undifferentiated	2013-06-20
Elhassan Histopathology Lab	15.6018	32.5322					1L201	2 - Private	2 - Female	1L201182	Invasive Breast Carcinoma NST	3 - Poorly Differentiated/undifferentiated	2013-04-16
Elhassan Histopathology Lab	15.6018	32.5322					1L201	2 - Private	2 - Female	1L201175	Precursor Lesions		2013-05-21
Elhassan Histopathology Lab	15.6018	32.5322					1L201	2 - Private	2 - Female	1L201087	Precursor Lesions		#NULL!	65
Elhassan Histopathology Lab	15.6018	32.5322					1L201	2 - Private	2 - Female	1L201253	Invasive Breast Carcinoma NST	3 - Poorly Differentiated/undifferentiated	2014-05-22	60
Elhassan Histopathology Lab	15.6018	32.5322					1L201	2 - Private	2 - Female	1L201134	Others		2013-10-05
Elhassan Histopathology Lab	15.6018	32.5322					1L201	2 - Private	2 - Female	1L201285	Invasive Breast Carcinoma NST	2 - Moderately differentiated	2015-10-09	85
Elhassan Histopathology Lab	15.6018	32.5322					1L201	2 - Private	2 - Female	1L201102	Invasive Breast Carcinoma NST	3 - Poorly Differentiated/undifferentiated	#NULL!	68
Elhassan Histopathology Lab	15.6018	32.5322					1L201	2 - Private	2 - Female	1L201174	Invasive Breast Carcinoma NST	3 - Poorly Differentiated/undifferentiated	2013-05-21
Elhassan Histopathology Lab	15.6018	32.5322					1L201	2 - Private	2 - Female	1L201171	Invasive Breast Carcinoma NST	2 - Moderately differentiated	2013-05-26
Elhassan Histopathology Lab	15.6018	32.5322					1L201	2 - Private	2 - Female	1L201277	Precursor Lesions		2015-04-15
Elhassan Histopathology Lab	15.6018	32.5322					1L201	2 - Private	2 - Female	1L201353	Others		2016-03-24
Elhassan Histopathology Lab	15.6018	32.5322					1L201	2 - Private	2 - Female	1L201067	Invasive Breast Carcinoma NST	2 - Moderately differentiated	#NULL!	60
Elhassan Histopathology Lab	15.6018	32.5322					1L201	2 - Private	2 - Female	1L201266	Others		2014-03-17	81
Elhassan Histopathology Lab	15.6018	32.5322					1L201	2 - Private	2 - Female	1L201078	Invasive Breast Carcinoma NST		#NULL!	60
Elhassan Histopathology Lab	15.6018	32.5322					1L201	2 - Private	2 - Female	1L201046	Invasive Breast Carcinoma NST	2 - Moderately differentiated	2014-12-05	60
Elhassan Histopathology Lab	15.6018	32.5322					1L201	2 - Private	2 - Female	1L201054	Invasive Breast Carcinoma NST	2 - Moderately differentiated	#NULL!	65
Elhassan Histopathology Lab	15.6018	32.5322					1L201	2 - Private	2 - Female	1L201118	Invasive Breast Carcinoma NST	2 - Moderately differentiated	2013-12-06
Elhassan Histopathology Lab	15.6018	32.5322					1L201	2 - Private	2 - Female	1L201243	Others	2 - Moderately differentiated	2014-07-18	40
Elhassan Histopathology Lab	15.6018	32.5322					1L201	2 - Private	2 - Female	1L201332	Invasive Breast Carcinoma NST	3 - Poorly Differentiated/undifferentiated	2016-04-12	45
Elhassan Histopathology Lab	15.6018	32.5322					1L201	2 - Private	2 - Female	1L201227	Invasive Breast Carcinoma NST	3 - Poorly Differentiated/undifferentiated	2014-10-17	30
Elhassan Histopathology Lab	15.6018	32.5322					1L201	2 - Private	2 - Female	1L201187	Invasive Breast Carcinoma NST	3 - Poorly Differentiated/undifferentiated	2013-04-09
Elhassan Histopathology Lab	15.6018	32.5322					1L201	2 - Private	2 - Female	1L201007	Invasive Breast Carcinoma NST	2 - Moderately differentiated	2010-02-11	42
Elhassan Histopathology Lab	15.6018	32.5322					1L201	2 - Private	2 - Female	1L201279	Special Subtypes of Invasive Carcinoma		2015-05-25	70
Elhassan Histopathology Lab	15.6018	32.5322					1L201	2 - Private	2 - Female	1L201192	Invasive Breast Carcinoma NST	3 - Poorly Differentiated/undifferentiated	2013-04-02
Elhassan Histopathology Lab	15.6018	32.5322					1L201	2 - Private	2 - Female	1L201117	Fibroepithelial Tumors		2013-12-07
Elhassan Histopathology Lab	15.6018	32.5322					1L201	2 - Private	2 - Female	1L201072	Invasive Breast Carcinoma NST	3 - Poorly Differentiated/undifferentiated	#NULL!	35
Elhassan Histopathology Lab	15.6018	32.5322					1L201	2 - Private	2 - Female	1L201238	Others	1 - Well differentiated	2014-08-12	55
Elhassan Histopathology Lab	15.6018	32.5322					1L201	2 - Private	2 - Female	1L201056	Invasive Breast Carcinoma NST	2 - Moderately differentiated	#NULL!	48
Elhassan Histopathology Lab	15.6018	32.5322					1L201	2 - Private	2 - Female	1L201122	Special Subtypes of Invasive Carcinoma	2 - Moderately differentiated	2013-11-07
Elhassan Histopathology Lab	15.6018	32.5322					1L201	2 - Private	2 - Female	1L201049	Others	3 - Poorly Differentiated/undifferentiated	2014-11-19	35
Elhassan Histopathology Lab	15.6018	32.5322					1L201	2 - Private	2 - Female	1L201216	Invasive Breast Carcinoma NST		2013-01-19
Elhassan Histopathology Lab	15.6018	32.5322					1L201	2 - Private	1 - Male	1L201125	Invasive Breast Carcinoma NST	3 - Poorly Differentiated/undifferentiated	2013-11-11
Elhassan Histopathology Lab	15.6018	32.5322					1L201	2 - Private	2 - Female	1L201222	Precursor Lesions		2014-11-15	60
Elhassan Histopathology Lab	15.6018	32.5322					1L201	2 - Private	2 - Female	1L201158	Invasive Breast Carcinoma NST	3 - Poorly Differentiated/undifferentiated	2013-06-30
Elhassan Histopathology Lab	15.6018	32.5322					1L201	2 - Private	2 - Female	1L201003	Invasive Breast Carcinoma NST	3 - Poorly Differentiated/undifferentiated	2010-01-17	65
Elhassan Histopathology Lab	15.6018	32.5322					1L201	2 - Private	2 - Female	1L201191	Invasive Breast Carcinoma NST	2 - Moderately differentiated	2013-04-02
Elhassan Histopathology Lab	15.6018	32.5322					1L201	2 - Private	2 - Female	1L201256	Invasive Breast Carcinoma NST	3 - Poorly Differentiated/undifferentiated	2014-05-10
Elhassan Histopathology Lab	15.6018	32.5322					1L201	2 - Private	2 - Female	1L201155	Invasive Breast Carcinoma NST	3 - Poorly Differentiated/undifferentiated	2013-07-22
Elhassan Histopathology Lab	15.6018	32.5322					1L201	2 - Private	2 - Female	1L201246	Invasive Breast Carcinoma NST	2 - Moderately differentiated	2014-06-15	61
Elhassan Histopathology Lab	15.6018	32.5322					1L201	2 - Private	2 - Female	1L201176	Invasive Breast Carcinoma NST	3 - Poorly Differentiated/undifferentiated	2013-05-15
Elhassan Histopathology Lab	15.6018	32.5322					1L201	2 - Private	2 - Female	1L201021	Special Subtypes of Invasive Carcinoma		2010-05-26	54
Elhassan Histopathology Lab	15.6018	32.5322					1L201	2 - Private	2 - Female	1L201079	Invasive Breast Carcinoma NST	3 - Poorly Differentiated/undifferentiated	#NULL!	62
Elhassan Histopathology Lab	15.6018	32.5322					1L201335	2 - Private	2 - Female	1L201335	Others		2016-05-07	38
Elhassan Histopathology Lab	15.6018	32.5322					1L201	2 - Private	2 - Female	1L201337	Invasive Breast Carcinoma NST	2 - Moderately differentiated	2016-04-25	56
Elhassan Histopathology Lab	15.6018	32.5322					1L201	2 - Private	2 - Female	1L201172	Invasive Breast Carcinoma NST		2013-05-26
Elhassan Histopathology Lab	15.6018	32.5322					1L201	2 - Private	2 - Female	1L201035	Invasive Breast Carcinoma NST	2 - Moderately differentiated	2010-12-03	39
Elhassan Histopathology Lab	15.6018	32.5322					1L201	2 - Private	2 - Female	1L201317	Invasive Breast Carcinoma NST		2016-06-26	45
Elhassan Histopathology Lab	15.6018	32.5322					1L201	2 - Private	2 - Female	1L201282	Special Subtypes of Invasive Carcinoma		2015-08-31	45
Elhassan Histopathology Lab	15.6018	32.5322					1L201	2 - Private	2 - Female	1L201123	Invasive Breast Carcinoma NST	3 - Poorly Differentiated/undifferentiated	2013-11-16
Elhassan Histopathology Lab	15.6018	32.5322					1L201	2 - Private	2 - Female	1L201199	Special Subtypes of Invasive Carcinoma		2013-03-05
Elhassan Histopathology Lab	15.6018	32.5322					1L201	2 - Private	2 - Female	1L201113	Invasive Breast Carcinoma NST		2013-12-14
Elhassan Histopathology Lab	15.6018	32.5322					1L201	2 - Private	2 - Female	1L201231	Invasive Breast Carcinoma NST	3 - Poorly Differentiated/undifferentiated	2014-09-21	53
Elhassan Histopathology Lab	15.6018	32.5322					1L201	2 - Private	2 - Female	1L20163	Invasive Breast Carcinoma NST	2 - Moderately differentiated	#NULL!	57
Elhassan Histopathology Lab	15.6018	32.5322					1L201	2 - Private	2 - Female	1L201053	Invasive Breast Carcinoma NST	2 - Moderately differentiated	#NULL!
Elhassan Histopathology Lab	15.6018	32.5322					1L201	2 - Private	2 - Female	1L201207	Invasive Breast Carcinoma NST	3 - Poorly Differentiated/undifferentiated	2013-02-17
Elhassan Histopathology Lab	15.6018	32.5322					1L201	2 - Private	2 - Female	1L201097	Special Subtypes of Invasive Carcinoma		#NULL!	50
Elhassan Histopathology Lab	15.6018	32.5322					1L201	2 - Private	2 - Female	1L201080	Invasive Breast Carcinoma NST	3 - Poorly Differentiated/undifferentiated	#NULL!	50
Elhassan Histopathology Lab	15.6018	32.5322					1L201	2 - Private	2 - Female	1L201076	Precursor Lesions		#NULL!	30
Elhassan Histopathology Lab	15.6018	32.5322					1L201	2 - Private	2 - Female	1L201065	Invasive Breast Carcinoma NST		#NULL!	60
Elhassan Histopathology Lab	15.6018	32.5322					1L201	2 - Private	2 - Female	1L201204	Special Subtypes of Invasive Carcinoma		2013-03-05
Elhassan Histopathology Lab	15.6018	32.5322					1L201	2 - Private	2 - Female	1L201190	Carcinoma of Mixed Types		2013-04-04
Elhassan Histopathology Lab	15.6018	32.5322					1L201	2 - Private	2 - Female	1L201275	Invasive Breast Carcinoma NST	3 - Poorly Differentiated/undifferentiated	2015-03-15	36
Elhassan Histopathology Lab	15.6018	32.5322					1L201	2 - Private	2 - Female	1L201217	Precursor Lesions		2013-01-16
Elhassan Histopathology Lab	15.6018	32.5322					1L201	2 - Private	2 - Female	1L201163	Special Subtypes of Invasive Carcinoma		2013-06-29
Elhassan Histopathology Lab	15.6018	32.5322					1L201	2 - Private	2 - Female	1L201124	Invasive Breast Carcinoma NST	3 - Poorly Differentiated/undifferentiated	2013-11-01
Elhassan Histopathology Lab	15.6018	32.5322					1L201	2 - Private	2 - Female	1L201196	Invasive Breast Carcinoma NST	2 - Moderately differentiated	2013-03-24
Elhassan Histopathology Lab	15.6018	32.5322					1L201	2 - Private	2 - Female	1L201318	Invasive Breast Carcinoma NST	3 - Poorly Differentiated/undifferentiated	2015-10-27	45
Elhassan Histopathology Lab	15.6018	32.5322					1L201	2 - Private	2 - Female	1L201263	Special Subtypes of Invasive Carcinoma		2014-03-27	44
Elhassan Histopathology Lab	15.6018	32.5322					1L201	2 - Private		1L201259	Invasive Breast Carcinoma NST	3 - Poorly Differentiated/undifferentiated	2014-03-18	60
Elhassan Histopathology Lab	15.6018	32.5322					1L201	2 - Private	2 - Female	1L201025	Invasive Breast Carcinoma NST	3 - Poorly Differentiated/undifferentiated	2010-09-29	45
Elhassan Histopathology Lab	15.6018	32.5322					1L201	2 - Private	2 - Female	1L201333	Invasive Breast Carcinoma NST	1 - Well differentiated	2016-07-05	55
Elhassan Histopathology Lab	15.6018	32.5322					1L201	2 - Private	2 - Female	1L201147	Invasive Breast Carcinoma NST		2013-08-20
Elhassan Histopathology Lab	15.6018	32.5322					1L201	2 - Private	2 - Female	1L201024	Invasive Breast Carcinoma NST	3 - Poorly Differentiated/undifferentiated	2010-09-27	35
Elhassan Histopathology Lab	15.6018	32.5322					1L201	2 - Private	2 - Female	1L201252	Invasive Breast Carcinoma NST	3 - Poorly Differentiated/undifferentiated	2014-05-25	35
Elhassan Histopathology Lab	15.6018	32.5322					1L201	2 - Private	2 - Female	1L201071	Others		#NULL!	52
Histo-Center	15.5992	32.5332					1L202	2 - Private	2 - Female	1L202-705	Invasive Breast Carcinoma NST	3 - Poorly Differentiated/undifferentiated	2016-07-31	50
Histo-Center	15.5992	32.5332					1L202	2 - Private	2 - Female	1L202-001	Invasive Breast Carcinoma NST	1 - Well differentiated	2013-01-23	78
Histo-Center	15.5992	32.5332					1L202	2 - Private	2 - Female	1L202-0973	Invasive Breast Carcinoma NST	1 - Well differentiated	2016-08-13	52
Histo-Center	15.5992	32.5332	White Nile	AlJableen	12.9338	32.9828	1L202	2 - Private	2 - Female	1L202-0084	Invasive Breast Carcinoma NST	1 - Well differentiated	2016-03-14	50
Histo-Center	15.5992	32.5332	White Nile	Rabak	13.1796	32.7489	1L202	2 - Private	2 - Female	1L202-0840	Invasive Breast Carcinoma NST	1 - Well differentiated	2016-09-19	43
Histo-Center	15.5992	32.5332	White Nile	Tandalti	13.0064	31.8654	1L202	2 - Private	2 - Female	1L202-0102	Invasive Breast Carcinoma NST	2 - Moderately differentiated	2014-05-24	55
Histo-Center	15.5992	32.5332	White Nile	Tandalti	13.0064	31.8654	1L202	2 - Private	2 - Female	1L202-0769	Invasive Breast Carcinoma NST	1 - Well differentiated	2016-09-07	58
Histo-Center	15.5992	32.5332	White Nile	Kosti	13.1464	32.6584	1L202	2 - Private	2 - Female	1L202-219	Invasive Breast Carcinoma NST	2 - Moderately differentiated	2016-12-14	55
Histo-Center	15.5992	32.5332	White Nile	Kosti	13.1464	32.6584	1L202	2 - Private	2 - Female	1L202-0069	Invasive Breast Carcinoma NST	3 - Poorly Differentiated/undifferentiated	2015-01-19	37
Histo-Center	15.5992	32.5332	White Nile	Gezira Aba	13.3168	32.6158	1L202	2 - Private	2 - Female	1L202-673	Invasive Breast Carcinoma NST	3 - Poorly Differentiated/undifferentiated	2016-10-16	46
Histo-Center	15.5992	32.5332	White Nile	Rabak	13.1796	32.7489	1L202	2 - Private	2 - Female	1L202-0881	Invasive Breast Carcinoma NST	2 - Moderately differentiated	2016-11-20	42
Histo-Center	15.5992	32.5332	Western Darfur	Al Junaynah	13.4489	22.4493	1L202	2 - Private	2 - Female	1L202-0854	Invasive Breast Carcinoma NST	2 - Moderately differentiated	2016-08-11	33
Histo-Center	15.5992	32.5332	Southern Kordofan	Dalang	12.0463	29.6485	1L202	2 - Private	2 - Female	1L202-511	Invasive Breast Carcinoma NST		2014-01-06	32
Histo-Center	15.5992	32.5332	Southern Kordofan	Alabasiya	12.1943	31.5882	1L202	2 - Private	2 - Female	1L202-263	Invasive Breast Carcinoma NST	3 - Poorly Differentiated/undifferentiated	2015-02-28	47
Histo-Center	15.5992	32.5332	Southern Kordofan	Dalang	12.0463	29.6485	1L202	2 - Private	2 - Female	1L202-0006	Invasive Breast Carcinoma NST	2 - Moderately differentiated	2015-03-14	49
Histo-Center	15.5992	32.5332	Southern Darfur	Nyala	12.0546	24.8795	1L202	2 - Private	2 - Female	1L202-419	Invasive Breast Carcinoma NST	2 - Moderately differentiated	2015-08-16	45
Histo-Center	15.5992	32.5332	Southern Darfur	Nyala	12.0546	24.8795	1L202	2 - Private	2 - Female	1L202-0133	Invasive Breast Carcinoma NST	1 - Well differentiated	2016-04-07	45
Histo-Center	15.5992	32.5332	Southern Darfur	Nyala	12.0546	24.8795	1L202	2 - Private	2 - Female	1L202-0964	Invasive Breast Carcinoma NST	3 - Poorly Differentiated/undifferentiated	2014-06-30	55
Histo-Center	15.5992	32.5332	Southern Darfur	El Daein	11.4608	26.125	1L202	2 - Private	2 - Female	1L202-0980	Mesenchymal Tumors	3 - Poorly Differentiated/undifferentiated	2015-11-23	41
Histo-Center	15.5992	32.5332	Southern Darfur	Nyala	12.0546	24.8795	1L202	2 - Private	2 - Female	1L202-0046	Invasive Breast Carcinoma NST	2 - Moderately differentiated	2014-04-20	63
Histo-Center	15.5992	32.5332	Southern Darfur	Nyala	12.0546	24.8795	1L202	2 - Private	2 - Female	1L202-1012	Invasive Breast Carcinoma NST	3 - Poorly Differentiated/undifferentiated	2016-08-20	50
Histo-Center	15.5992	32.5332	Southern Darfur	Nyala	12.0546	24.8795	1L202	2 - Private	2 - Female	1L202-0085	Invasive Breast Carcinoma NST	1 - Well differentiated	2016-03-14	60
Histo-Center	15.5992	32.5332	Sennar	Sennar	13.0315	33.9749	1L202	2 - Private	2 - Female	1L202-551	Invasive Breast Carcinoma NST	3 - Poorly Differentiated/undifferentiated	2016-01-27	45
Histo-Center	15.5992	32.5332	Sennar	Sennar	13.0315	33.9749	1L202	2 - Private	2 - Female	1L202-676	Invasive Breast Carcinoma NST	3 - Poorly Differentiated/undifferentiated	2016-10-09	45
Histo-Center	15.5992	32.5332	Sennar	Sennar	13.0315	33.9749	1L202	2 - Private	2 - Female	1L202-0011	Invasive Breast Carcinoma NST	3 - Poorly Differentiated/undifferentiated	2015-03-16	75
Histo-Center	15.5992	32.5332	Sennar	Sennar	13.0315	33.9749	1L202	2 - Private	1 - Male	1L202-0843	Invasive Breast Carcinoma NST	2 - Moderately differentiated	2016-02-28	87
Histo-Center	15.5992	32.5332	Sennar	Singa	12.7611	33.6162	1L202	2 - Private	2 - Female	1L202-0845	Invasive Breast Carcinoma NST	1 - Well differentiated	2016-08-25	50
Histo-Center	15.5992	32.5332	River Nile	Shendi	16.6826	33.4385	1L202	2 - Private	2 - Female	1L202-0966	Invasive Breast Carcinoma NST	3 - Poorly Differentiated/undifferentiated	2014-07-01	75
Histo-Center	15.5992	32.5332	River Nile	Atbara	17.693	33.9771	1L202	2 - Private	2 - Female	1L202-0777	Invasive Breast Carcinoma NST	2 - Moderately differentiated	2016-02-02	60
Histo-Center	15.5992	32.5332	River Nile	Ad Damar	17.5841	33.9638	1L202	2 - Private	2 - Female	1L202-2068	Invasive Breast Carcinoma NST		2016-11-22	29
Histo-Center	15.5992	32.5332	River Nile	Atbara	17.693	33.9771	1L202	2 - Private	2 - Female	1L202-482	Invasive Breast Carcinoma NST	3 - Poorly Differentiated/undifferentiated	2015-01-11	40
Histo-Center	15.5992	32.5332	River Nile	Shendi	16.6826	33.4385	1L202	2 - Private	2 - Female	1L202-0209	Special Subtypes of Invasive Carcinoma	1 - Well differentiated	2016-12-19	42
Histo-Center	15.5992	32.5332	River Nile	Al-Matama	16.7665	32.9311	1L202	2 - Private	2 - Female	1L202-1000	Special Subtypes of Invasive Carcinoma	1 - Well differentiated	2014-07-06	60
Histo-Center	15.5992	32.5332	River Nile	Ad Damar	17.5841	33.9638	1L202	2 - Private	2 - Female	1L202-0750	Invasive Breast Carcinoma NST	2 - Moderately differentiated	2016-01-03	50
Histo-Center	15.5992	32.5332	River Nile	Shendi	16.6826	33.4385	1L202	2 - Private	2 - Female	1L202-344	Invasive Breast Carcinoma NST	1 - Well differentiated	2016-06-13	41
Histo-Center	15.5992	32.5332	River Nile	Albawga	18.2427	33.9028	1L202	2 - Private	2 - Female	1L202-592	Invasive Breast Carcinoma NST	3 - Poorly Differentiated/undifferentiated	2014-02-01	55
Histo-Center	15.5992	32.5332	River Nile	Shendi	16.6826	33.4385	1L202	2 - Private	2 - Female	1L202-693	Invasive Breast Carcinoma NST	2 - Moderately differentiated	2016-01-31	48
Histo-Center	15.5992	32.5332	River Nile	Berber	18.0167	33.9967	1L202	2 - Private	2 - Female	1L202-700	Invasive Breast Carcinoma NST	2 - Moderately differentiated	2015-01-07	60
Histo-Center	15.5992	32.5332	Red Sea	Portsudan	19.5863	37.1904	1L202	2 - Private	2 - Female	1L202-0770	Invasive Breast Carcinoma NST	2 - Moderately differentiated	2015-12-27	34
Histo-Center	15.5992	32.5332	Red Sea	Portsudan	19.5863	37.1904	1L202	2 - Private	2 - Female	1L202-0984	Invasive Breast Carcinoma NST		2016-01-17	65
Histo-Center	15.5992	32.5332	Red Sea	Portsudan	19.5863	37.1904	1L202	2 - Private	2 - Female	1L202-441	Invasive Breast Carcinoma NST	2 - Moderately differentiated	2016-05-18	44
Histo-Center	15.5992	32.5332	Northern Kordofan	Al-Rahad	12.7221	30.6397	1L202	2 - Private	2 - Female	1L202-0893	Invasive Breast Carcinoma NST		2015-01-25	56
Histo-Center	15.5992	32.5332	Northern Kordofan	El-Obeid	13.1841	30.2187	1L202	2 - Private	2 - Female	1L202-243	Mesenchymal Tumors		2016-12-06	45
Histo-Center	15.5992	32.5332	Northern Kordofan	Umm Rwaba	12.9035	31.2204	1L202	2 - Private	2 - Female	1L202-0125	Invasive Breast Carcinoma NST	2 - Moderately differentiated	2015-04-28	50
Histo-Center	15.5992	32.5332	Northern Kordofan	Umm Rwaba	12.9035	31.2204	1L202	2 - Private	2 - Female	1L202-0981	Invasive Breast Carcinoma NST	2 - Moderately differentiated	2016-04-12	44
Histo-Center	15.5992	32.5332	Northern Kordofan	Umm Rwaba	12.9035	31.2204	1L202	2 - Private	2 - Female	1L202-932	Invasive Breast Carcinoma NST	3 - Poorly Differentiated/undifferentiated	2016-05-01	79
Histo-Center	15.5992	32.5332	Northern Kordofan	Umm Rwaba	12.9035	31.2204	1L202	2 - Private	2 - Female	1L202-0836	Invasive Breast Carcinoma NST	2 - Moderately differentiated	2016-08-25	70
Histo-Center	15.5992	32.5332	Northern Kordofan	El-Obeid	13.1841	30.2187	1L202	2 - Private	2 - Female	1L202-0143	Invasive Breast Carcinoma NST	1 - Well differentiated	2016-04-07	50
Histo-Center	15.5992	32.5332	Northern Kordofan	Al-Rahad	12.7221	30.6397	1L202	2 - Private	2 - Female	1L202-503	Invasive Breast Carcinoma NST	2 - Moderately differentiated	2015-08-24	65
Histo-Center	15.5992	32.5332	Northern Kordofan	Kordufan	13.0808	30.347	1L202	2 - Private	2 - Female	1L202-0809	Invasive Breast Carcinoma NST	3 - Poorly Differentiated/undifferentiated	2015-11-12	50
Histo-Center	15.5992	32.5332	Northern Kordofan	En-Nahud	12.7037	28.4268	1L202	2 - Private	2 - Female	1L202-0177	Invasive Breast Carcinoma NST	2 - Moderately differentiated	2016-02-20	40
Histo-Center	15.5992	32.5332	Northern Kordofan	El-Obeid	13.1841	30.2187	1L202	2 - Private	2 - Female	1L202-0808	Special Subtypes of Invasive Carcinoma		2015-02-10	40
Histo-Center	15.5992	32.5332	Northern Kordofan	El-Obeid	13.1841	30.2187	1L202	2 - Private	2 - Female	1L202-0882	Invasive Breast Carcinoma NST	3 - Poorly Differentiated/undifferentiated	2014-08-13	46
Histo-Center	15.5992	32.5332	Northern Kordofan	Gabel Ashaikh	13.5262	28.2033	1L202	2 - Private	2 - Female	1L202-490	Invasive Breast Carcinoma NST		2015-09-28	42
Histo-Center	15.5992	32.5332	Northern Kordofan	Umm Rwaba	12.9035	31.2204	1L202	2 - Private	2 - Female	1L202-584	Invasive Breast Carcinoma NST	3 - Poorly Differentiated/undifferentiated	2014-08-26	35
Histo-Center	15.5992	32.5332	Northern Kordofan	Al-Rahad	12.7221	30.6397	1L202	2 - Private	2 - Female	1L202-0950	Invasive Breast Carcinoma NST		2016-04-21	65
Histo-Center	15.5992	32.5332	Northern Darfur	Alfashir	13.6299	25.3517	1L202	2 - Private	2 - Female	1L202-0161	Invasive Breast Carcinoma NST	2 - Moderately differentiated	2016-04-16	40
Histo-Center	15.5992	32.5332	Northern Darfur	Alfashir	13.6299	25.3517	1L202	2 - Private	2 - Female	1L202-0035	Invasive Breast Carcinoma NST	3 - Poorly Differentiated/undifferentiated	2016-12-31	28
Histo-Center	15.5992	32.5332	Northern Darfur	Alfashir	13.6299	25.3517	1L202	2 - Private	2 - Female	1L202-357	Invasive Breast Carcinoma NST	1 - Well differentiated	2016-05-28	40
Histo-Center	15.5992	32.5332	Northern Darfur	Alfashir	13.6299	25.3517	1L202	2 - Private	2 - Female	1L202-694	Invasive Breast Carcinoma NST	2 - Moderately differentiated	2015-11-03	55
Histo-Center	15.5992	32.5332	Northern	Merowe	18.4804	31.8161	1L202	2 - Private	2 - Female	1L202-383	Invasive Breast Carcinoma NST	3 - Poorly Differentiated/undifferentiated	2014-11-12	65
Histo-Center	15.5992	32.5332	Northern	Merowe	18.4804	31.8161	1L202	2 - Private	2 - Female	1L202-720	Invasive Breast Carcinoma NST	3 - Poorly Differentiated/undifferentiated	2016-10-02	50
Histo-Center	15.5992	32.5332	Northern	Merowe	18.4804	31.8161	1L202	2 - Private	2 - Female	1L202-343	Invasive Breast Carcinoma NST	2 - Moderately differentiated	2016-06-13	55
Histo-Center	15.5992	32.5332	Northern	Aberi	20.7916	30.3409	1L202	2 - Private	2 - Female	1L202-933	Invasive Breast Carcinoma NST	3 - Poorly Differentiated/undifferentiated	2014-07-02	55
Histo-Center	15.5992	32.5332	Northern	Alborgeg	19.5789	30.4159	1L202	2 - Private	2 - Female	1L202-668	Special Subtypes of Invasive Carcinoma		2016-10-12	43
Histo-Center	15.5992	32.5332	Northern	Dongla	19.147	30.4725	1L202	2 - Private	2 - Female	1L202-0877	Invasive Breast Carcinoma NST	2 - Moderately differentiated	2014-09-08	60
Histo-Center	15.5992	32.5332	Khartoum	Khartoum	15.243	32.5019	1L202	2 - Private	2 - Female	1L202-0801	Invasive Breast Carcinoma NST	2 - Moderately differentiated	2016-09-01	46
Histo-Center	15.5992	32.5332	Khartoum	Khartoum North	15.6348	32.576	1L202	2 - Private	2 - Female	1L202-707	Invasive Breast Carcinoma NST	3 - Poorly Differentiated/undifferentiated	2016-10-08	74
Histo-Center	15.5992	32.5332	Khartoum	Khartoum	15.5136	32.5831	1L202	2 - Private	2 - Female	1L202-508	Invasive Breast Carcinoma NST	3 - Poorly Differentiated/undifferentiated	2014-09-25	57
Histo-Center	15.5992	32.5332	Khartoum	Khartoum North	15.6348	32.576	1L202	2 - Private	2 - Female	1L202-489	Invasive Breast Carcinoma NST	3 - Poorly Differentiated/undifferentiated	2014-11-27	35
Histo-Center	15.5992	32.5332	Khartoum	Khartoum North	15.6348	32.576	1L202	2 - Private	2 - Female	1L202-0861	Invasive Breast Carcinoma NST		2016-08-14	38
Histo-Center	15.5992	32.5332	Khartoum	Omdurman	15.6647	32.4865	1L202	2 - Private	2 - Female	1L202-649	Invasive Breast Carcinoma NST	2 - Moderately differentiated	2012-03-08	63
Histo-Center	15.5992	32.5332	Khartoum	Khartoum	15.5136	32.5831	1L202	2 - Private	2 - Female	1L202-0025	Special Subtypes of Invasive Carcinoma	2 - Moderately differentiated	2014-04-05	75
Histo-Center	15.5992	32.5332	Khartoum	Khartoum	15.5136	32.5831	1L202	2 - Private	2 - Female	1L202-304	Special Subtypes of Invasive Carcinoma		2015-08-10	45
Histo-Center	15.5992	32.5332	Khartoum	Khartoum	15.243	32.5019	1L202	2 - Private	2 - Female	1L202-660	Invasive Breast Carcinoma NST	3 - Poorly Differentiated/undifferentiated	2016-10-19	53
Histo-Center	15.5992	32.5332	Khartoum	Khartoum	15.243	32.5019	1L202	2 - Private	2 - Female	1L202-0807	Invasive Breast Carcinoma NST	2 - Moderately differentiated	2016-08-14	60
Histo-Center	15.5992	32.5332	Khartoum	Omdurman	15.5893	32.4698	1L202	2 - Private	2 - Female	1L202-641	Invasive Breast Carcinoma NST	2 - Moderately differentiated	2016-11-13	35
Histo-Center	15.5992	32.5332	Khartoum	Omdurman	15.6502	32.4143	1L202	2 - Private	2 - Female	1L202-0796	Invasive Breast Carcinoma NST	2 - Moderately differentiated	2015-10-22	45
Histo-Center	15.5992	32.5332	Khartoum	Khartoum North	15.6348	32.576	1L202	2 - Private	2 - Female	1L202-294	Special Subtypes of Invasive Carcinoma		2015-02-24	15
Histo-Center	15.5992	32.5332	Khartoum	Khartoum	15.5136	32.5831	1L202	2 - Private	1 - Male	1L202-0825	Invasive Breast Carcinoma NST	3 - Poorly Differentiated/undifferentiated	2015-12-09	70
Histo-Center	15.5992	32.5332	Khartoum	Khartoum	15.243	32.5019	1L202	2 - Private	2 - Female	1L202-719	Invasive Breast Carcinoma NST	3 - Poorly Differentiated/undifferentiated	2016-10-13	29
Histo-Center	15.5992	32.5332	Khartoum	Omdurman	15.6502	32.4143	1L202	2 - Private	2 - Female	1L202-540	Invasive Breast Carcinoma NST	3 - Poorly Differentiated/undifferentiated	2016-07-03	69
Histo-Center	15.5992	32.5332	Khartoum	Khartoum	15.243	32.5019	1L202	2 - Private	2 - Female	1L202-493	Invasive Breast Carcinoma NST	2 - Moderately differentiated	2016-10-23	48
Histo-Center	15.5992	32.5332	Khartoum	Khartoum	15.5136	32.5831	1L202	2 - Private	2 - Female	1L202-227	Invasive Breast Carcinoma NST	2 - Moderately differentiated	2015-03-03	68
Histo-Center	15.5992	32.5332	Khartoum	Omdurman	15.6502	32.4143	1L202	2 - Private	2 - Female	1L202-416	Invasive Breast Carcinoma NST	2 - Moderately differentiated	2015-08-16	63
Histo-Center	15.5992	32.5332	Khartoum	Khartoum	15.243	32.5019	1L202	2 - Private	2 - Female	1L202-651	Invasive Breast Carcinoma NST	1 - Well differentiated	2016-10-23	56
Histo-Center	15.5992	32.5332	Khartoum	Omdurman	15.6502	32.4143	1L202	2 - Private	2 - Female	1L202-0803	Invasive Breast Carcinoma NST	3 - Poorly Differentiated/undifferentiated	2016-08-09	60
Histo-Center	15.5992	32.5332	Khartoum	Omdurman	15.6502	32.4143	1L202	2 - Private	2 - Female	1L202-0820	Invasive Breast Carcinoma NST	2 - Moderately differentiated	2015-12-13	85
Histo-Center	15.5992	32.5332	Khartoum	Khartoum North	15.6348	32.576	1L202	2 - Private	2 - Female	1L202-486	Invasive Breast Carcinoma NST	3 - Poorly Differentiated/undifferentiated	2015-10-11	56
Histo-Center	15.5992	32.5332	Khartoum	Omdurman	15.5658	32.4473	1L202	2 - Private	2 - Female	1L202-484	Invasive Breast Carcinoma NST	2 - Moderately differentiated	2014-11-25	26
Histo-Center	15.5992	32.5332	Khartoum	Omdurman	15.6502	32.4143	1L202	2 - Private	2 - Female	1L202-0174	Invasive Breast Carcinoma NST	3 - Poorly Differentiated/undifferentiated	2015-03-09	55
Histo-Center	15.5992	32.5332	Khartoum	Khartoum	15.243	32.5019	1L202	2 - Private	2 - Female	1L202-0995	Invasive Breast Carcinoma NST	2 - Moderately differentiated	2016-08-18	55
Histo-Center	15.5992	32.5332	Khartoum	Khartoum North	15.6348	32.576	1L202	2 - Private	2 - Female	1L202-0874	Invasive Breast Carcinoma NST	1 - Well differentiated	2015-06-30	70
Histo-Center	15.5992	32.5332	Khartoum	Khartoum North	15.6348	32.576	1L202	2 - Private	2 - Female	1L202-0119	Invasive Breast Carcinoma NST	3 - Poorly Differentiated/undifferentiated	2014-05-19	43
Histo-Center	15.5992	32.5332	Khartoum	Khartoum	15.243	32.5019	1L202	2 - Private	2 - Female	1L202-609	Invasive Breast Carcinoma NST	3 - Poorly Differentiated/undifferentiated	2016-07-16	46
Histo-Center	15.5992	32.5332	Khartoum	Khartoum North	15.6348	32.576	1L202	2 - Private	2 - Female	1L202-270	Invasive Breast Carcinoma NST	2 - Moderately differentiated	2016-11-20	35
Histo-Center	15.5992	32.5332	Khartoum	Khartoum	15.243	32.5019	1L202	2 - Private	2 - Female	1L202-928	Invasive Breast Carcinoma NST	3 - Poorly Differentiated/undifferentiated	2016-05-23	19
Histo-Center	15.5992	32.5332	Khartoum	Khartoum	15.5136	32.5831	1L202	2 - Private	2 - Female	1L202-0027	Invasive Breast Carcinoma NST	3 - Poorly Differentiated/undifferentiated	2014-04-09	62
Histo-Center	15.5992	32.5332	Khartoum	Khartoum North	15.6348	32.576	1L202	2 - Private	2 - Female	1L202-0089	Precursor Lesions		2014-01-21	40
Histo-Center	15.5992	32.5332	Khartoum	Omdurman	15.5893	32.4698	1L202	2 - Private	2 - Female	1L202-239	Invasive Breast Carcinoma NST	3 - Poorly Differentiated/undifferentiated	2016-12-08	36
Histo-Center	15.5992	32.5332	Khartoum	Omdurman	15.5658	32.4473	1L202	2 - Private	2 - Female	1L202-241	Invasive Breast Carcinoma NST	2 - Moderately differentiated	2014-03-17	55
Histo-Center	15.5992	32.5332	Khartoum	Khartoum North	15.6348	32.576	1L202	2 - Private	2 - Female	1L202-721	Invasive Breast Carcinoma NST	3 - Poorly Differentiated/undifferentiated	2016-10-01	60
Histo-Center	15.5992	32.5332	Khartoum	Khartoum	15.243	32.5019	1L202	2 - Private	2 - Female	1L202-1007	Invasive Breast Carcinoma NST	2 - Moderately differentiated	2016-04-19	54
Histo-Center	15.5992	32.5332	Khartoum	Omdurman	15.6502	32.4143	1L202	2 - Private	2 - Female	1L202-687	Precursor Lesions		2014-12-30	37
Histo-Center	15.5992	32.5332	Khartoum	Khartoum North	15.6348	32.576	1L202	2 - Private	2 - Female	1L202-0115	Invasive Breast Carcinoma NST	2 - Moderately differentiated	2014-01-22	52
Histo-Center	15.5992	32.5332	Khartoum	Khartoum North	15.6348	32.576	1L202	2 - Private	2 - Female	1L202-0148	Invasive Breast Carcinoma NST	2 - Moderately differentiated	2016-04-07	54
Histo-Center	15.5992	32.5332	Khartoum	Omdurman	15.6502	32.4143	1L202	2 - Private	2 - Female	1L202-0974	Invasive Breast Carcinoma NST	2 - Moderately differentiated	2015-11-23	58
Histo-Center	15.5992	32.5332	Khartoum	Khartoum North	15.6348	32.576	1L202	2 - Private	2 - Female	1L202-0165	Invasive Breast Carcinoma NST	2 - Moderately differentiated	2014-01-25	70
Histo-Center	15.5992	32.5332	Khartoum	Omdurman	15.6502	32.4143	1L202	2 - Private	2 - Female	1L202-477	Special Subtypes of Invasive Carcinoma		2016-06-26	37
Histo-Center	15.5992	32.5332	Kassala	Halafa Algedidah	15.3273	35.5977	1L202	2 - Private	2 - Female	1L202-0847	Special Subtypes of Invasive Carcinoma		2016-08-24	70
Histo-Center	15.5992	32.5332	Kassala	Kassala	15.4536	36.4022	1L202	2 - Private	2 - Female	1L202-494	Invasive Breast Carcinoma NST	2 - Moderately differentiated	2014-09-14	43
Histo-Center	15.5992	32.5332	Kassala	Kassala	15.4536	36.4022	1L202	2 - Private	2 - Female	1L202-0815	Invasive Breast Carcinoma NST	3 - Poorly Differentiated/undifferentiated	2016-08-07	50
Histo-Center	15.5992	32.5332	Kassala	Kassala	15.4536	36.4022	1L202	2 - Private	2 - Female	1L202-0894	Invasive Breast Carcinoma NST	2 - Moderately differentiated	2014-08-16	43
Histo-Center	15.5992	32.5332	El Gezira	Al Kamlin	15.0886	33.1836	1L202	2 - Private	2 - Female	1L202-398	Invasive Breast Carcinoma NST	2 - Moderately differentiated	2015-02-03	57
Histo-Center	15.5992	32.5332	El Gezira	Al Hasaheisa	14.7501	33.2997	1L202	2 - Private	2 - Female	1L202-0105	Invasive Breast Carcinoma NST	2 - Moderately differentiated	2015-04-20	28
Histo-Center	15.5992	32.5332	El Gezira	Algorashi	14.803	33.2411	1L202	2 - Private	2 - Female	1L202-308	Special Subtypes of Invasive Carcinoma	2 - Moderately differentiated	2016-06-19	63
Histo-Center	15.5992	32.5332	El Gezira	El Manaqil	14.2526	32.992	1L202	2 - Private	2 - Female	1L202-414	Invasive Breast Carcinoma NST	2 - Moderately differentiated	2016-06-13	43
Histo-Center	15.5992	32.5332	El Gezira	El Manaqil	14.2526	32.992	1L202	2 - Private	2 - Female	1L202-0201	Special Subtypes of Invasive Carcinoma		2016-12-27	65
Histo-Center	15.5992	32.5332	El Gezira	Al Kamlin	15.0886	33.1836	1L202	2 - Private	2 - Female	1L202-662	Invasive Breast Carcinoma NST		2015-02-21	75
Histo-Center	15.5992	32.5332	El Gezira	Al Hasaheisa	14.7501	33.2997	1L202	2 - Private	2 - Female	1L202-449	Invasive Breast Carcinoma NST	3 - Poorly Differentiated/undifferentiated	2014-09-17	60
Histo-Center	15.5992	32.5332	El Gezira	Rufaa	14.77	33.3579	1L202	2 - Private	2 - Female	1L202-1021	Invasive Breast Carcinoma NST	2 - Moderately differentiated	2014-06-24	45
Histo-Center	15.5992	32.5332	El Gezira	Algorashi	14.803	33.2411	1L202	2 - Private	2 - Female	1L202-614	Invasive Breast Carcinoma NST	3 - Poorly Differentiated/undifferentiated	2015-02-09	27
Histo-Center	15.5992	32.5332	El Gezira	Al Kamlin	15.0886	33.1836	1L202	2 - Private	2 - Female	1L202-0002	Invasive Breast Carcinoma NST	3 - Poorly Differentiated/undifferentiated	2016-02-21	65
Histo-Center	15.5992	32.5332	El Gezira	Algorashi	14.803	33.2411	1L202	2 - Private	2 - Female	1L202-0037	Invasive Breast Carcinoma NST	2 - Moderately differentiated	2016-01-12	34
Histo-Center	15.5992	32.5332	El Gezira	Botri	14.5451	33.2993	1L202	2 - Private	2 - Female	1L202-519	Invasive Breast Carcinoma NST	3 - Poorly Differentiated/undifferentiated	2016-06-19	42
Histo-Center	15.5992	32.5332	El Gezira	Wad Madani	14.3873	33.5274	1L202	2 - Private	2 - Female	1L202-629	Invasive Breast Carcinoma NST	3 - Poorly Differentiated/undifferentiated	2016-11-02	62
Histo-Center	15.5992	32.5332	El Gezira	Wad Madani	14.3873	33.5274	1L202	2 - Private	2 - Female	1L202-0912	Invasive Breast Carcinoma NST	2 - Moderately differentiated	2016-05-04	47
Histo-Center	15.5992	32.5332	El Gezira	Al Hasaheisa	14.7501	33.2997	1L202	2 - Private	2 - Female	1L202-0814	Invasive Breast Carcinoma NST	3 - Poorly Differentiated/undifferentiated	2015-11-12	65
Histo-Center	15.5992	32.5332					1L202	2 - Private	2 - Female	1L202-0975	Invasive Breast Carcinoma NST	3 - Poorly Differentiated/undifferentiated	2015-11-24	70
Histo-Center	15.5992	32.5332					1L202	2 - Private	2 - Female	1L202-1047	Precursor Lesions		2014-12-25	65
Histo-Center	15.5992	32.5332		Alkorok			1L202	2 - Private	2 - Female	1L202-425	Invasive Breast Carcinoma NST	2 - Moderately differentiated	2016-05-22	71
Histo-Center	15.5992	32.5332					1L202	2 - Private	2 - Female	1L202-566	Invasive Breast Carcinoma NST	2 - Moderately differentiated	2016-05-16	47
Histo-Center	15.5992	32.5332					1L202	2 - Private	2 - Female	1L202-473	Fibroepithelial Tumors		2015-09-19	50
Histo-Center	15.5992	32.5332					1L202	2 - Private	2 - Female	1L202-0004	Invasive Breast Carcinoma NST	2 - Moderately differentiated	2016-02-18	60
Histo-Center	15.5992	32.5332					1L202	2 - Private	1 - Male	1L202-588	Invasive Breast Carcinoma NST	2 - Moderately differentiated	2016-05-16	70
Histo-Center	15.5992	32.5332					1L202	2 - Private	1 - Male	1L202-0759	Invasive Breast Carcinoma NST	2 - Moderately differentiated	2016-08-09	62
Histo-Center	15.5992	32.5332					1L202	2 - Private	2 - Female	1L202-327	Invasive Breast Carcinoma NST	2 - Moderately differentiated	2015-10-25	30
Histo-Center	15.5992	32.5332					1L202	2 - Private	1 - Male	1L202-409	Invasive Breast Carcinoma NST	3 - Poorly Differentiated/undifferentiated	2016-06-19	30
Histo-Center	15.5992	32.5332					1L202	2 - Private	1 - Male	1L202-633	Invasive Breast Carcinoma NST	2 - Moderately differentiated	2016-10-31	75
Histo-Center	15.5992	32.5332					1L202	2 - Private	2 - Female	1L202-1008	Invasive Breast Carcinoma NST	2 - Moderately differentiated	2015-06-06	48
Histo-Center	15.5992	32.5332					1L202	2 - Private	2 - Female	1L202-0782	Others		2016-09-05	60
Histo-Center	15.5992	32.5332					1L202	2 - Private	2 - Female	1L202-0204	Invasive Breast Carcinoma NST	3 - Poorly Differentiated/undifferentiated	2016-12-18	60
Histo-Center	15.5992	32.5332					1L202	2 - Private	2 - Female	1L202-0178	Invasive Breast Carcinoma NST	3 - Poorly Differentiated/undifferentiated	2016-12-31	50
Histo-Center	15.5992	32.5332					1L202	2 - Private	2 - Female	1L202-426	Invasive Breast Carcinoma NST	3 - Poorly Differentiated/undifferentiated	2014-02-08	50
Histo-Center	15.5992	32.5332					1L202	2 - Private	2 - Female	1L202-374	Invasive Breast Carcinoma NST	2 - Moderately differentiated	2015-09-07	33
Histo-Center	15.5992	32.5332					1L202	2 - Private	2 - Female	1L202-0992	Invasive Breast Carcinoma NST	1 - Well differentiated	2016-04-14	33
Histo-Center	15.5992	32.5332					1L202	2 - Private	2 - Female	1L202-701	Invasive Breast Carcinoma NST	3 - Poorly Differentiated/undifferentiated	2015-11-03	31
Histo-Center	15.5992	32.5332					1L202	2 - Private	2 - Female	1L202-266	Special Subtypes of Invasive Carcinoma	3 - Poorly Differentiated/undifferentiated	2015-02-28	40
Histo-Center	15.5992	32.5332					1L202	2 - Private	2 - Female	1L202-0937	Invasive Breast Carcinoma NST	2 - Moderately differentiated	2015-05-18	43
Histo-Center	15.5992	32.5332					1L202	2 - Private	2 - Female	1L202-620	Invasive Breast Carcinoma NST	3 - Poorly Differentiated/undifferentiated	2015-10-24	45
Histo-Center	15.5992	32.5332					1L202	2 - Private	1 - Male	1L202-0152	Invasive Breast Carcinoma NST	3 - Poorly Differentiated/undifferentiated	2016-03-26	54
Histo-Center	15.5992	32.5332					1L202	2 - Private	1 - Male	1L202-613	Invasive Breast Carcinoma NST	2 - Moderately differentiated	2016-07-19	68
Histo-Center	15.5992	32.5332					1L202	2 - Private	2 - Female	1L202-637	Invasive Breast Carcinoma NST	3 - Poorly Differentiated/undifferentiated	2016-10-30	40
Histo-Center	15.5992	32.5332					1L202	2 - Private	2 - Female	1L202-372	Special Subtypes of Invasive Carcinoma	3 - Poorly Differentiated/undifferentiated	2015-08-24	39
Histo-Center	15.5992	32.5332					1L202	2 - Private	2 - Female	1L202-0878	Precursor Lesions		2016-06-13	60
Histo-Center	15.5992	32.5332					1L202	2 - Private	2 - Female	1L202-608	Special Subtypes of Invasive Carcinoma		2015-10-19	45
Histo-Center	15.5992	32.5332					1L202	2 - Private	2 - Female	1L202-600	Special Subtypes of Invasive Carcinoma	1 - Well differentiated	2016-10-20	70
Histo-Center	15.5992	32.5332					1L202	2 - Private	2 - Female	1L202-488	Precursor Lesions		2015-09-28	65
Histo-Center	15.5992	32.5332					1L202	2 - Private	2 - Female	1L202-309	Invasive Breast Carcinoma NST	2 - Moderately differentiated	2016-06-06	46
Histo-Center	15.5992	32.5332					1L202	2 - Private	2 - Female	1L202-0021	Invasive Breast Carcinoma NST		2016-02-28	58
Histo-Center	15.5992	32.5332					1L202	2 - Private	2 - Female	1L202-260	Special Subtypes of Invasive Carcinoma		2016-11-22	55
Histo-Center	15.5992	32.5332					1L202	2 - Private	2 - Female	1L202-0868	Invasive Breast Carcinoma NST	3 - Poorly Differentiated/undifferentiated	2016-05-14	75
Histo-Center	15.5992	32.5332					1L202	2 - Private	2 - Female	1L202-443	Pagets Disease of the Nipple	2 - Moderately differentiated	2014-09-17	50
Histo-Center	15.5992	32.5332					1L202	2 - Private	2 - Female	1L202-455	Invasive Breast Carcinoma NST	3 - Poorly Differentiated/undifferentiated	2015-09-19	51
Histo-Center	15.5992	32.5332					1L202	2 - Private	2 - Female	1L202-0880	Invasive Breast Carcinoma NST	2 - Moderately differentiated	#NULL!	55
Histo-Center	15.5992	32.5332					1L202	2 - Private	2 - Female	1L202-930	Invasive Breast Carcinoma NST	2 - Moderately differentiated	2016-05-09	46
Histo-Center	15.5992	32.5332					1L202	2 - Private	2 - Female	1L202-0907	Invasive Breast Carcinoma NST	1 - Well differentiated	2016-04-02	46
Histo-Center	15.5992	32.5332					1L202	2 - Private	2 - Female	1L202-275	Invasive Breast Carcinoma NST	2 - Moderately differentiated	2016-02-21	75
Histo-Center	15.5992	32.5332					1L202	2 - Private	2 - Female	1L202-574	Invasive Breast Carcinoma NST	2 - Moderately differentiated	2016-05-14	45
Histo-Center	15.5992	32.5332					1L202	2 - Private	2 - Female	1L202-291	Invasive Breast Carcinoma NST	2 - Moderately differentiated	2016-02-11	76
Histo-Center	15.5992	32.5332					1L202	2 - Private	2 - Female	1L202-0916	Invasive Breast Carcinoma NST	2 - Moderately differentiated	2015-06-22	50
Histo-Center	15.5992	32.5332					1L202	2 - Private	2 - Female	1L202-353	Invasive Breast Carcinoma NST	2 - Moderately differentiated	2014-10-11	35
Histo-Center	15.5992	32.5332					1L202	2 - Private	2 - Female	1L202-0858	Invasive Breast Carcinoma NST	2 - Moderately differentiated	2016-08-11	55
Histo-Center	15.5992	32.5332					1L202	2 - Private	2 - Female	1L202-0754	Invasive Breast Carcinoma NST	3 - Poorly Differentiated/undifferentiated	2016-01-27	35
Histo-Center	15.5992	32.5332					1L202	2 - Private	2 - Female	1L202-370	Invasive Breast Carcinoma NST	2 - Moderately differentiated	2016-05-26	47
Histo-Center	15.5992	32.5332					1L202	2 - Private	2 - Female	1L202-0977	Invasive Breast Carcinoma NST	2 - Moderately differentiated	2016-08-15	54
Histo-Center	15.5992	32.5332					1L202	2 - Private	2 - Female	1L202-1009	Special Subtypes of Invasive Carcinoma		2015-06-07	65
Histo-Center	15.5992	32.5332					1L202	2 - Private	2 - Female	1L202-0849	Malignant Lymphoma		2016-09-04	29
Histo-Center	15.5992	32.5332					1L202	2 - Private	2 - Female	1L202-675	Special Subtypes of Invasive Carcinoma		2016-10-30	55
Histo-Center	15.5992	32.5332					1L202	2 - Private	2 - Female	1L202-0972	Precursor Lesions		2015-11-29	44
Histo-Center	15.5992	32.5332					1L202	2 - Private	2 - Female	1L202-276	Invasive Breast Carcinoma NST	2 - Moderately differentiated	2016-11-17	36
Histo-Center	15.5992	32.5332					1L202	2 - Private	2 - Female	1L202-0131	Invasive Breast Carcinoma NST	3 - Poorly Differentiated/undifferentiated	2015-04-28	62
Histo-Center	15.5992	32.5332					1L202	2 - Private	2 - Female	1L202-0821	Fibroepithelial Tumors		2016-08-09	35
Histo-Center	15.5992	32.5332					1L202	2 - Private	2 - Female	1L202-0787	Special Subtypes of Invasive Carcinoma	1 - Well differentiated	2016-09-03	63
Histo-Center	15.5992	32.5332					1L202	2 - Private	2 - Female	1L202-527	Invasive Breast Carcinoma NST	2 - Moderately differentiated	2014-09-06	50
Histo-Center	15.5992	32.5332					1L202	2 - Private	2 - Female	1L202-0063	Special Subtypes of Invasive Carcinoma		2014-04-27	58
Histo-Center	15.5992	32.5332					1L202	2 - Private	2 - Female	1L202-683	Invasive Breast Carcinoma NST	3 - Poorly Differentiated/undifferentiated	#NULL!	50
Histo-Center	15.5992	32.5332					1L202	2 - Private	2 - Female	1L202-558	Precursor Lesions		2016-07-11	74
Histo-Center	15.5992	32.5332					1L202	2 - Private	2 - Female	1L202-0829	Special Subtypes of Invasive Carcinoma	1 - Well differentiated	2015-12-09	72
Histo-Center	15.5992	32.5332					1L202	2 - Private	2 - Female	1L202-478	Precursor Lesions		2016-07-17	74
Histo-Center	15.5992	32.5332					1L202	2 - Private	2 - Female	1L202-0715	Invasive Breast Carcinoma NST	2 - Moderately differentiated	2016-10-06	72
Histo-Center	15.5992	32.5332					1L202	2 - Private	2 - Female	1L202-0761	Special Subtypes of Invasive Carcinoma	1 - Well differentiated	2016-01-04	72
Histo-Center	15.5992	32.5332					1L202	2 - Private	2 - Female	1L202-632	Invasive Breast Carcinoma NST	3 - Poorly Differentiated/undifferentiated	2016-11-20	49
Histo-Center	15.5992	32.5332					1L202	2 - Private	2 - Female	1L202-303	Invasive Breast Carcinoma NST	3 - Poorly Differentiated/undifferentiated	2015-06-05	40
Histo-Center	15.5992	32.5332					1L202	2 - Private	2 - Female	1L202-363	Invasive Breast Carcinoma NST	3 - Poorly Differentiated/undifferentiated	2016-06-05	40
Histo-Center	15.5992	32.5332					1L202	2 - Private	1 - Male	1L202-0122	Invasive Breast Carcinoma NST	2 - Moderately differentiated	2016-03-19	65
Histo-Center	15.5992	32.5332					1L202	2 - Private	2 - Female	1L202-0108	Invasive Breast Carcinoma NST	2 - Moderately differentiated	2016-03-22	32
Histo-Center	15.5992	32.5332					1L202	2 - Private	2 - Female	1L202-635	Special Subtypes of Invasive Carcinoma		2016-10-30	54
Histo-Center	15.5992	32.5332					1L202	2 - Private	2 - Female	1L202-462	Invasive Breast Carcinoma NST	3 - Poorly Differentiated/undifferentiated	2016-08-01	30
Histo-Center	15.5992	32.5332					1L202	2 - Private	2 - Female	1L202-238	Invasive Breast Carcinoma NST		2016-02-14	49
Histo-Center	15.5992	32.5332					1L202	2 - Private	2 - Female	1L202-0963	Invasive Breast Carcinoma NST	2 - Moderately differentiated	2015-05-25	45
Histo-Center	15.5992	32.5332					1L202	2 - Private	2 - Female	1L202-553	Invasive Breast Carcinoma NST	3 - Poorly Differentiated/undifferentiated	2016-07-11
Histo-Center	15.5992	32.5332					1L202	2 - Private	2 - Female	1L202-335	Invasive Breast Carcinoma NST	3 - Poorly Differentiated/undifferentiated	2016-06-01	35
Histo-Center	15.5992	32.5332					1L202	2 - Private	2 - Female	1L202-1001	Precursor Lesions		2015-11-29	40
Histo-Center	15.5992	32.5332					1L202	2 - Private	2 - Female	1L202-536	Invasive Breast Carcinoma NST	3 - Poorly Differentiated/undifferentiated	2015-10-07	39
Histo-Center	15.5992	32.5332					1L202	2 - Private	2 - Female	1L202-570	Special Subtypes of Invasive Carcinoma	2 - Moderately differentiated	2015-07-09	55
Histo-Center	15.5992	32.5332					1L202	2 - Private	2 - Female	1L202-1018	Invasive Breast Carcinoma NST		2015-02-15	60
Histo-Center	15.5992	32.5332					1L202	2 - Private	2 - Female	1L202-532	Precursor Lesions		2015-10-06	58
Histo-Center	15.5992	32.5332					1L202	2 - Private	2 - Female	1L202-631	Invasive Breast Carcinoma NST	3 - Poorly Differentiated/undifferentiated	2016-11-20	49
Histo-Center	15.5992	32.5332					1L202	2 - Private	2 - Female	1L202-542	Invasive Breast Carcinoma NST	2 - Moderately differentiated	2015-10-17	33
Histo-Center	15.5992	32.5332					1L202	2 - Private	2 - Female	1L202-367	Invasive Breast Carcinoma NST	2 - Moderately differentiated	2016-06-05	34
Histo-Center	15.5992	32.5332					1L202	2 - Private	2 - Female	1L202-0900	Invasive Breast Carcinoma NST	1 - Well differentiated	2014-06-07	39
Histo-Center	15.5992	32.5332					1L202	2 - Private	2 - Female	1L202-0167	Invasive Breast Carcinoma NST	3 - Poorly Differentiated/undifferentiated	2016-05-22	45
Histo-Center	15.5992	32.5332					1L202	2 - Private	2 - Female	1L202-0159	Special Subtypes of Invasive Carcinoma		2014-06-07	56
Histo-Center	15.5992	32.5332					1L202	2 - Private	2 - Female	1L202-315	Invasive Breast Carcinoma NST	1 - Well differentiated	2016-06-07	45
Histo-Center	15.5992	32.5332					1L202	2 - Private	2 - Female	1L202-0879	Invasive Breast Carcinoma NST	3 - Poorly Differentiated/undifferentiated	2016-05-02	40
Histo-Center	15.5992	32.5332					1L202	2 - Private	2 - Female	1L202-430	Invasive Breast Carcinoma NST	3 - Poorly Differentiated/undifferentiated	2016-05-23	32
Histo-Center	15.5992	32.5332					1L202	2 - Private	2 - Female	1L202-476	Invasive Breast Carcinoma NST	1 - Well differentiated	2015-06-21	60
Histo-Center	15.5992	32.5332					1L202	2 - Private	2 - Female	1L202-0083	Special Subtypes of Invasive Carcinoma		2016-03-14	35
Histo-Center	15.5992	32.5332					1L202	2 - Private	2 - Female	1L202-387	Precursor Lesions		2016-06-13	65
Histo-Center	15.5992	32.5332					1L202	2 - Private	2 - Female	1L202-0187	Invasive Breast Carcinoma NST	3 - Poorly Differentiated/undifferentiated	2015-03-05	35
Histo-Center	15.5992	32.5332					1L202	2 - Private	2 - Female	1L202-0106	Precursor Lesions		2015-01-20	40
Histo-Center	15.5992	32.5332					1L202	2 - Private	2 - Female	1L202-365	Special Subtypes of Invasive Carcinoma		2015-08-31	36
Histo-Center	15.5992	32.5332					1L202	2 - Private	2 - Female	1L202-457	Precursor Lesions		2016-06-26	48
Histo-Center	15.5992	32.5332					1L202	2 - Private	2 - Female	1L202-498	Invasive Breast Carcinoma NST	1 - Well differentiated	2016-05-14	45
Histo-Center	15.5992	32.5332					1L202	2 - Private	2 - Female	1L202-354	Invasive Breast Carcinoma NST	2 - Moderately differentiated	2016-06-12	33
Histo-Center	15.5992	32.5332					1L202	2 - Private	2 - Female	1L202-0778	Invasive Breast Carcinoma NST	3 - Poorly Differentiated/undifferentiated	2015-12-20	45
Histo-Center	15.5992	32.5332					1L202	2 - Private	2 - Female	1L202-0582	Invasive Breast Carcinoma NST	3 - Poorly Differentiated/undifferentiated	2016-04-05	48
Histo-Center	15.5992	32.5332					1L202	2 - Private	2 - Female	1L202-717	Invasive Breast Carcinoma NST	3 - Poorly Differentiated/undifferentiated	2016-10-05	30
Histo-Center	15.5992	32.5332					1L202	2 - Private	2 - Female	1L202-677	Invasive Breast Carcinoma NST	3 - Poorly Differentiated/undifferentiated	2015-02-09	55
Histo-Center	15.5992	32.5332					1L202	2 - Private	2 - Female	1L202-401	Invasive Breast Carcinoma NST	2 - Moderately differentiated	2014-02-10	95
Histo-Center	15.5992	32.5332					1L202	2 - Private	2 - Female	1L202-431	Invasive Breast Carcinoma NST		2016-01-24	65
Histo-Center	15.5992	32.5332					1L202	2 - Private	2 - Female	1L202-444	Invasive Breast Carcinoma NST	1 - Well differentiated	2016-05-17	65
Histo-Center	15.5992	32.5332					1L202	2 - Private	2 - Female	1L202-0121	Invasive Breast Carcinoma NST	2 - Moderately differentiated	2014-05-19	47
Histo-Center	15.5992	32.5332					1L202	2 - Private	2 - Female	1L202-0971	Invasive Breast Carcinoma NST		2016-01-17	50
Histo-Center	15.5992	32.5332					1L202	2 - Private	2 - Female	1L202-0774	Fibroepithelial Tumors		2016-09-18	40
Histo-Center	15.5992	32.5332					1L202	2 - Private	2 - Female	1L202-286	Invasive Breast Carcinoma NST	1 - Well differentiated	2016-11-14	40
Histo-Center	15.5992	32.5332					1L202	2 - Private	2 - Female	1L202-713	Invasive Breast Carcinoma NST	1 - Well differentiated	2014-03-05	46
Histo-Center	15.5992	32.5332					1L202	2 - Private	2 - Female	1L202-499	Invasive Breast Carcinoma NST	2 - Moderately differentiated	2015-08-02	54
Histo-Center	15.5992	32.5332					1L202	2 - Private	2 - Female	1L202-410	Invasive Breast Carcinoma NST	2 - Moderately differentiated	2014-11-18	65
Histo-Center	15.5992	32.5332					1L202	2 - Private	2 - Female	1L202-0923	Invasive Breast Carcinoma NST	2 - Moderately differentiated	2015-06-18	55
Histo-Center	15.5992	32.5332					1L202	2 - Private	2 - Female	1L202-0910	Precursor Lesions		2015-08-03	38
Histo-Center	15.5992	32.5332					1L202	2 - Private	2 - Female	1L202-667	Invasive Breast Carcinoma NST	3 - Poorly Differentiated/undifferentiated	2016-02-07	58
Histo-Center	15.5992	32.5332					1L202	2 - Private	2 - Female	1L202-337	Invasive Breast Carcinoma NST		2014-10-21	45
Histo-Center	15.5992	32.5332					1L202	2 - Private	2 - Female	1L202-712	Special Subtypes of Invasive Carcinoma	1 - Well differentiated	2016-10-06	70
Histo-Center	15.5992	32.5332					1L202	2 - Private	2 - Female	1L202-630	Invasive Breast Carcinoma NST	2 - Moderately differentiated	2016-03-26	53
Histo-Center	15.5992	32.5332					1L202	2 - Private	2 - Female	1L202-578	Invasive Breast Carcinoma NST	2 - Moderately differentiated	2014-08-27	46
Histo-Center	15.5992	32.5332					1L202	2 - Private	2 - Female	1L202-0071	Invasive Breast Carcinoma NST	2 - Moderately differentiated	2016-01-07	52
Histo-Center	15.5992	32.5332					1L202	2 - Private	2 - Female	1L202-0871	Invasive Breast Carcinoma NST	3 - Poorly Differentiated/undifferentiated	2015-08-24	38
Histo-Center	15.5992	32.5332					1L202	2 - Private	2 - Female	1L202-0905	Invasive Breast Carcinoma NST		2016-03-28	35
Histo-Center	15.5992	32.5332					1L202	2 - Private	2 - Female	1L202-0145	Invasive Breast Carcinoma NST	2 - Moderately differentiated	2016-03-23	35
Histo-Center	15.5992	32.5332					1L202	2 - Private	2 - Female	1L202-0112	Invasive Breast Carcinoma NST	2 - Moderately differentiated	2016-03-19	24
Histo-Center	15.5992	32.5332					1L202	2 - Private	2 - Female	1L202-634	Fibroepithelial Tumors		2015-02-24	40
Histo-Center	15.5992	32.5332					1L202	2 - Private	2 - Female	1L202-0988	Invasive Breast Carcinoma NST	3 - Poorly Differentiated/undifferentiated	2015-05-26	40
Histo-Center	15.5992	32.5332					1L202	2 - Private	2 - Female	1L202-0126	Special Subtypes of Invasive Carcinoma	3 - Poorly Differentiated/undifferentiated	2016-04-07	36
Histo-Center	15.5992	32.5332					1L202	2 - Private	2 - Female	1L202-672	Invasive Breast Carcinoma NST	3 - Poorly Differentiated/undifferentiated	2016-10-30	60
Histo-Center	15.5992	32.5332					1L202	2 - Private	1 - Male	1L202-366	Invasive Breast Carcinoma NST	3 - Poorly Differentiated/undifferentiated	2016-06-05	39
Histo-Center	15.5992	32.5332					1L202	2 - Private	2 - Female	1L202-406	Invasive Breast Carcinoma NST	2 - Moderately differentiated	2015-09-16	56
Histo-Center	15.5992	32.5332					1L202	2 - Private	2 - Female	1L202-706	Invasive Breast Carcinoma NST	2 - Moderately differentiated	2015-11-05	35
Histo-Center	15.5992	32.5332					1L202	2 - Private	2 - Female	1L202-708	Invasive Breast Carcinoma NST	3 - Poorly Differentiated/undifferentiated	2016-10-16	88
Histo-Center	15.5992	32.5332					1L202	2 - Private	2 - Female	1L202-0965	Precursor Lesions		2014-06-29	62
Histo-Center	15.5992	32.5332					1L202	2 - Private	2 - Female	1L202-233	Invasive Breast Carcinoma NST	2 - Moderately differentiated	2014-01-15	50
Histo-Center	15.5992	32.5332					1L202	2 - Private	2 - Female	1L202-320	Invasive Breast Carcinoma NST	2 - Moderately differentiated	2014-11-03	70
Histo-Center	15.5992	32.5332					1L202	2 - Private	2 - Female	1L202-0844	Special Subtypes of Invasive Carcinoma	1 - Well differentiated	2014-02-25	65
Histo-Center	15.5992	32.5332					1L202	2 - Private	2 - Female	1L202-585	Invasive Breast Carcinoma NST	2 - Moderately differentiated	2014-08-26	50
Histo-Center	15.5992	32.5332					1L202	2 - Private	2 - Female	1L202-682	Special Subtypes of Invasive Carcinoma	1 - Well differentiated	2014-12-30	54
Histo-Center	15.5992	32.5332					1L202	2 - Private	2 - Female		Invasive Breast Carcinoma NST	2 - Moderately differentiated	2016-05-01	75
Histo-Center	15.5992	32.5332					1L202	2 - Private	2 - Female	1L202	Invasive Breast Carcinoma NST		2014-04-02	58
Histo-Center	15.5992	32.5332					1L202	2 - Private	2 - Female	1L202-359	Invasive Breast Carcinoma NST	2 - Moderately differentiated	2016-05-28	40
Histo-Center	15.5992	32.5332					1L202	2 - Private	2 - Female	1L202-422	Invasive Breast Carcinoma NST	3 - Poorly Differentiated/undifferentiated	2015-08-17	60
Histo-Center	15.5992	32.5332					1L202	2 - Private	2 - Female	1L202-0190	Invasive Breast Carcinoma NST		2015-04-29	45
Histo-Center	15.5992	32.5332					1L202	2 - Private	2 - Female	1L202-322	Invasive Breast Carcinoma NST	3 - Poorly Differentiated/undifferentiated	2015-09-21	53
Histo-Center	15.5992	32.5332					1L202	2 - Private	2 - Female	1L202-521	Invasive Breast Carcinoma NST	3 - Poorly Differentiated/undifferentiated	2014-09-10	65
Histo-Center	15.5992	32.5332					1L202	2 - Private	2 - Female	1L202-0206	Invasive Breast Carcinoma NST	2 - Moderately differentiated	2016-12-22	70
Histo-Center	15.5992	32.5332					1L202	2 - Private	2 - Female	1L202-0833	Fibroepithelial Tumors		2015-12-06	56
Histo-Center	15.5992	32.5332					1L202	2 - Private	2 - Female	1L202-0741	Special Subtypes of Invasive Carcinoma	2 - Moderately differentiated	2016-01-06	56
Histo-Center	15.5992	32.5332					1L202	2 - Private	2 - Female	1L202-0946	Invasive Breast Carcinoma NST	2 - Moderately differentiated	2014-07-19	68
Histo-Center	15.5992	32.5332					1L202	2 - Private	2 - Female	1L202-377	Invasive Breast Carcinoma NST	1 - Well differentiated	2016-06-15	36
Histo-Center	15.5992	32.5332					1L202	2 - Private	2 - Female	1L202-1016	Invasive Breast Carcinoma NST		2015-11-29	30
Histo-Center	15.5992	32.5332					1L202	2 - Private	2 - Female	1L202-0944	Special Subtypes of Invasive Carcinoma		2016-01-24	24
Histo-Center	15.5992	32.5332					1L202	2 - Private	2 - Female	1L202-0816	Invasive Breast Carcinoma NST	2 - Moderately differentiated	2016-08-08	40
Histo-Center	15.5992	32.5332					1L202	2 - Private	2 - Female	1L202-580	Special Subtypes of Invasive Carcinoma	2 - Moderately differentiated	2016-04-24	58
Histo-Center	15.5992	32.5332					1L202	2 - Private	2 - Female	1L202-411	Invasive Breast Carcinoma NST	3 - Poorly Differentiated/undifferentiated	2016-06-19	40
Histo-Center	15.5992	32.5332					1L202	2 - Private	2 - Female	1L202-554	Invasive Breast Carcinoma NST	3 - Poorly Differentiated/undifferentiated	2016-07-10	45
Histo-Center	15.5992	32.5332					1L202	2 - Private	2 - Female	1L202-696	Invasive Breast Carcinoma NST	3 - Poorly Differentiated/undifferentiated	2016-08-02	45
Histo-Center	15.5992	32.5332					1L202	2 - Private	2 - Female	1L202-0054	Invasive Breast Carcinoma NST	3 - Poorly Differentiated/undifferentiated	2016-03-06	45
Histo-Center	15.5992	32.5332					1L202	2 - Private	2 - Female	1L202-0848	Invasive Breast Carcinoma NST	3 - Poorly Differentiated/undifferentiated	2016-08-24	65
Histo-Center	15.5992	32.5332					1L202	2 - Private	2 - Female	1L202-573	Fibroepithelial Tumors		2015-01-29	45
Histo-Center	15.5992	32.5332					1L202	2 - Private	2 - Female	1L202-348	Invasive Breast Carcinoma NST	3 - Poorly Differentiated/undifferentiated	2015-09-21	52
Histo-Center	15.5992	32.5332					1L202	2 - Private	2 - Female	1L202-378	Precursor Lesions		2015-09-12	55
Histo-Center	15.5992	32.5332					1L202	2 - Private	2 - Female	1L202-595	Precursor Lesions		2015-07-13	28
Histo-Center	15.5992	32.5332					1L202	2 - Private	2 - Female	1L202-0887	Pagets Disease of the Nipple		2015-06-25	50
Histo-Center	15.5992	32.5332					1L202	2 - Private	2 - Female	1L202-931	Precursor Lesions		2015-06-13	45
Histo-Center	15.5992	32.5332					1L202	2 - Private	2 - Female	1L202-350	Invasive Breast Carcinoma NST	2 - Moderately differentiated	2014-10-13	28
Histo-Center	15.5992	32.5332					1L202	2 - Private	2 - Female	1L202-515	Invasive Breast Carcinoma NST	3 - Poorly Differentiated/undifferentiated	2016-05-11	59
Histo-Center	15.5992	32.5332					1L202	2 - Private	2 - Female	1L202-669	Invasive Breast Carcinoma NST	3 - Poorly Differentiated/undifferentiated	2016-10-11	59
Histo-Center	15.5992	32.5332					1L202	2 - Private	2 - Female	1L202-0855	Invasive Breast Carcinoma NST	2 - Moderately differentiated	2016-08-10	75
Histo-Center	15.5992	32.5332					1L202	2 - Private	2 - Female	1L202-0883	Special Subtypes of Invasive Carcinoma		2016-01-20	85
Histo-Center	15.5992	32.5332					1L202	2 - Private	2 - Female	1L202-604	Invasive Breast Carcinoma NST	3 - Poorly Differentiated/undifferentiated	2015-10-17	37
Histo-Center	15.5992	32.5332					1L202	2 - Private	2 - Female	1L202-535	Precursor Lesions		2016-06-29	60
Histo-Center	15.5992	32.5332					1L202	2 - Private	2 - Female	1L202-461	Invasive Breast Carcinoma NST	3 - Poorly Differentiated/undifferentiated	#NULL!	50
Histo-Center	15.5992	32.5332					1L202	2 - Private	2 - Female	1L202-413	Invasive Breast Carcinoma NST	2 - Moderately differentiated	2014-09-27	65
Histo-Center	15.5992	32.5332					1L202	2 - Private	2 - Female	1L202-0860	Invasive Breast Carcinoma NST	1 - Well differentiated	2015-11-19	35
Histo-Center	15.5992	32.5332					1L202	2 - Private	2 - Female	1L202-0033	Special Subtypes of Invasive Carcinoma	3 - Poorly Differentiated/undifferentiated	2015-03-21	30
Histo-Center	15.5992	32.5332					1L202	2 - Private	2 - Female	1L202-323	Special Subtypes of Invasive Carcinoma	2 - Moderately differentiated	2014-11-04	50
Histo-Center	15.5992	32.5332					1L202	2 - Private	2 - Female	1L202-0831	Invasive Breast Carcinoma NST	3 - Poorly Differentiated/undifferentiated	2016-08-29	60
Histo-Center	15.5992	32.5332					1L202	2 - Private	2 - Female	1L202-648	Invasive Breast Carcinoma NST	2 - Moderately differentiated	2016-10-24	60
Histo-Center	15.5992	32.5332					1L202	2 - Private	2 - Female	1L202-1019	Special Subtypes of Invasive Carcinoma		2015-12-03	43
Histo-Center	15.5992	32.5332					1L202	2 - Private	2 - Female	1L202-424	Invasive Breast Carcinoma NST	3 - Poorly Differentiated/undifferentiated	2016-06-05	55
Histo-Center	15.5992	32.5332					1L202	2 - Private	2 - Female	1L202-1006	Special Subtypes of Invasive Carcinoma		2015-06-04	59
Histo-Center	15.5992	32.5332					1L202	2 - Private	2 - Female	1L202557	Invasive Breast Carcinoma NST	3 - Poorly Differentiated/undifferentiated	2016-07-10	26
Histo-Center	15.5992	32.5332					1L202	2 - Private	2 - Female	1L202-524	Precursor Lesions		2015-07-14	42
Histo-Center	15.5992	32.5332					1L202	2 - Private	2 - Female	1L202-0094	Special Subtypes of Invasive Carcinoma		2014-05-11	49
Histo-Center	15.5992	32.5332					1L202	2 - Private	2 - Female	1L202-710	Special Subtypes of Invasive Carcinoma		2016-01-09	55
Histo-Center	15.5992	32.5332					1L202	2 - Private	2 - Female	1L202-0884	Invasive Breast Carcinoma NST	2 - Moderately differentiated	2014-08-19	70
Histo-Center	15.5992	32.5332					1L202	2 - Private	2 - Female	1L202-0170	Invasive Breast Carcinoma NST	2 - Moderately differentiated	2014-01-25	20
Histo-Center	15.5992	32.5332					1L202	2 - Private	2 - Female	1L202-576	Invasive Breast Carcinoma NST	3 - Poorly Differentiated/undifferentiated	2014-09-07	45
Histo-Center	15.5992	32.5332					1L202	2 - Private	2 - Female	1L202-485	Invasive Breast Carcinoma NST	1 - Well differentiated	2016-01-30	60
Histo-Center	15.5992	32.5332					1L202	2 - Private	2 - Female	1L202-221	Invasive Breast Carcinoma NST	1 - Well differentiated	2016-12-17	65
Histo-Center	15.5992	32.5332					1L202	2 - Private	2 - Female	1L202-0031	Invasive Breast Carcinoma NST	2 - Moderately differentiated	2015-03-21	75
Histo-Center	15.5992	32.5332					1L202	2 - Private	2 - Female	1L202-0927	Invasive Breast Carcinoma NST	2 - Moderately differentiated	2014-08-05	57
Histo-Center	15.5992	32.5332					1L202	2 - Private	2 - Female	1L202-522	Invasive Breast Carcinoma NST	3 - Poorly Differentiated/undifferentiated	2015-01-31	75
Histo-Center	15.5992	32.5332					1L202	2 - Private	2 - Female	1L202-292	Invasive Breast Carcinoma NST	2 - Moderately differentiated	2016-11-07	37
Histo-Center	15.5992	32.5332					1L202	2 - Private	2 - Female	1L202-281	Invasive Breast Carcinoma NST	2 - Moderately differentiated	2016-11-14	37
Histo-Center	15.5992	32.5332					1L202	2 - Private	2 - Female	1L202-459	Invasive Breast Carcinoma NST	2 - Moderately differentiated	2014-11-20	45
Histo-Center	15.5992	32.5332					1L202	2 - Private	2 - Female	1L202-222	Invasive Breast Carcinoma NST	3 - Poorly Differentiated/undifferentiated	2016-12-14	37
Histo-Center	15.5992	32.5332					1L202	2 - Private	2 - Female	1L202-375	Invasive Breast Carcinoma NST	2 - Moderately differentiated	2014-11-03	45
Histo-Center	15.5992	32.5332					1L202	2 - Private	2 - Female	1L202-368	Invasive Breast Carcinoma NST	3 - Poorly Differentiated/undifferentiated	2015-10-05	74
Histo-Center	15.5992	32.5332					1L202	2 - Private	2 - Female	1L202-0805	Precursor Lesions		2015-11-09	27
Histo-Center	15.5992	32.5332					1L202	2 - Private	2 - Female	1L202-533	Precursor Lesions		2015-10-07	27
Histo-Center	15.5992	32.5332					1L202	2 - Private	2 - Female	1L202-253	Invasive Breast Carcinoma NST	3 - Poorly Differentiated/undifferentiated	2016-12-01	55
Histo-Center	15.5992	32.5332					1L202	2 - Private	2 - Female	1L202-0755	Special Subtypes of Invasive Carcinoma	1 - Well differentiated	2015-11-07	55
Histo-Center	15.5992	32.5332					1L202	2 - Private	2 - Female	1L202-0771	Invasive Breast Carcinoma NST		2016-09-19	65
Histo-Center	15.5992	32.5332					1L202	2 - Private	2 - Female	1L202-0765	Invasive Breast Carcinoma NST	2 - Moderately differentiated	2015-08-17	50
Histo-Center	15.5992	32.5332					1L202	2 - Private	2 - Female	1L202-0915	Invasive Breast Carcinoma NST	1 - Well differentiated	2016-05-09	50
Histo-Center	15.5992	32.5332					1L202	2 - Private	2 - Female	1L202-684	Invasive Breast Carcinoma NST	2 - Moderately differentiated	2015-10-29	45
Histo-Center	15.5992	32.5332					1L202	2 - Private	2 - Female	1L202-0783	Invasive Breast Carcinoma NST	3 - Poorly Differentiated/undifferentiated	2016-09-06	28
Histo-Center	15.5992	32.5332					1L202	2 - Private	2 - Female	1L202-289	Invasive Breast Carcinoma NST	1 - Well differentiated	2016-11-10	36
Histo-Center	15.5992	32.5332					1L202	2 - Private	2 - Female	1L202-264	Invasive Breast Carcinoma NST	1 - Well differentiated	2016-11-22	36
Histo-Center	15.5992	32.5332					1L202	2 - Private	2 - Female	1L202-548	Invasive Breast Carcinoma NST	3 - Poorly Differentiated/undifferentiated	2015-02-09	28
Histo-Center	15.5992	32.5332					1L202	2 - Private	2 - Female	1L202-244	Invasive Breast Carcinoma NST		2016-12-04	50
Histo-Center	15.5992	32.5332					1L202	2 - Private	2 - Female	1L202-385	Invasive Breast Carcinoma NST	2 - Moderately differentiated	2016-01-25	35
Histo-Center	15.5992	32.5332					1L202	2 - Private	2 - Female	1L202-654	Invasive Breast Carcinoma NST	2 - Moderately differentiated	2016-03-06	35
Histo-Center	15.5992	32.5332					1L202	2 - Private	2 - Female	1L202-379	Invasive Breast Carcinoma NST	2 - Moderately differentiated	2014-11-09	38
Histo-Center	15.5992	32.5332					1L202	2 - Private	2 - Female	1L202-437	Precursor Lesions		2015-08-10	40
Histo-Center	15.5992	32.5332					1L202	2 - Private	2 - Female	1L202-0012	Invasive Breast Carcinoma NST	3 - Poorly Differentiated/undifferentiated	2016-02-25	45
Histo-Center	15.5992	32.5332					1L202	2 - Private	2 - Female	1L202-229	Special Subtypes of Invasive Carcinoma	1 - Well differentiated	2016-12-09	45
Histo-Center	15.5992	32.5332					1L202	2 - Private	2 - Female	1L202-0949	Invasive Breast Carcinoma NST	2 - Moderately differentiated	2016-04-17	48
Histo-Center	15.5992	32.5332					1L202	2 - Private	2 - Female	1L202-0953	Invasive Breast Carcinoma NST	2 - Moderately differentiated	2016-01-23	56
Histo-Center	15.5992	32.5332					1L202	2 - Private	2 - Female	1L202-589	Invasive Breast Carcinoma NST	2 - Moderately differentiated	2014-08-25	34
Histo-Center	15.5992	32.5332					1L202	2 - Private	2 - Female	1L202-423	Invasive Breast Carcinoma NST	2 - Moderately differentiated	2014-09-23	55
Histo-Center	15.5992	32.5332					1L202	2 - Private	2 - Female	1L202-0826	Invasive Breast Carcinoma NST	2 - Moderately differentiated	2015-12-07	36
Histo-Center	15.5992	32.5332					1L202	2 - Private	2 - Female	1L202-0775	Pagets Disease of the Nipple		2015-12-22	52
Histo-Center	15.5992	32.5332					1L202	2 - Private	2 - Female	1L202-0968	Invasive Breast Carcinoma NST	2 - Moderately differentiated	2015-06-10	36
Histo-Center	15.5992	32.5332					1L202	2 - Private	2 - Female	1L202-0960	Special Subtypes of Invasive Carcinoma	1 - Well differentiated	2014-06-28	50
Histo-Center	15.5992	32.5332					1L202	2 - Private	2 - Female	1L202-288	Fibroepithelial Tumors		2015-02-25	24
Histo-Center	15.5992	32.5332					1L202	2 - Private	2 - Female	1L202-0726	Invasive Breast Carcinoma NST	3 - Poorly Differentiated/undifferentiated	2016-10-16	35
Histo-Center	15.5992	32.5332					1L202	2 - Private	2 - Female	1L202-0804	Invasive Breast Carcinoma NST	3 - Poorly Differentiated/undifferentiated	2016-08-08	40
Histo-Center	15.5992	32.5332					1L202	2 - Private	1 - Male	1L202-232	Invasive Breast Carcinoma NST	2 - Moderately differentiated	2016-12-10	58
Histo-Center	15.5992	32.5332					1L202	2 - Private	2 - Female	1L202-529	Invasive Breast Carcinoma NST	3 - Poorly Differentiated/undifferentiated	2015-10-05	40
Histo-Center	15.5992	32.5332					1L202	2 - Private	2 - Female	1L202-283	Special Subtypes of Invasive Carcinoma		2016-12-04	80
Histo-Center	15.5992	32.5332					1L202	2 - Private	2 - Female	1L202-0819	Invasive Breast Carcinoma NST	2 - Moderately differentiated	2015-11-15	60
Histo-Center	15.5992	32.5332					1L202	2 - Private	2 - Female	1L202-679	Invasive Breast Carcinoma NST	2 - Moderately differentiated	2014-12-25	26
Histo-Center	15.5992	32.5332					1L202	2 - Private	2 - Female	1L202-0057	Invasive Breast Carcinoma NST	2 - Moderately differentiated	2014-04-24	55
Histo-Center	15.5992	32.5332					1L202	2 - Private	1 - Male	1L202-433	Special Subtypes of Invasive Carcinoma	2 - Moderately differentiated	2016-05-23	38
Histo-Center	15.5992	32.5332					1L202	2 - Private	2 - Female	1L202-709	Invasive Breast Carcinoma NST	3 - Poorly Differentiated/undifferentiated	2016-10-08	41
Histo-Center	15.5992	32.5332					1L202	2 - Private	2 - Female	1L202-0818	Special Subtypes of Invasive Carcinoma	1 - Well differentiated	2015-02-14	40
Histo-Center	15.5992	32.5332					1L202	2 - Private	2 - Female	1L202-242	Invasive Breast Carcinoma NST	3 - Poorly Differentiated/undifferentiated	2016-02-13	60
Histo-Center	15.5992	32.5332					1L202	2 - Private	2 - Female	1L202-460	Invasive Breast Carcinoma NST	2 - Moderately differentiated	2015-02-03	28
Histo-Center	15.5992	32.5332					1L202	2 - Private	2 - Female	1L202-0945	Invasive Breast Carcinoma NST	3 - Poorly Differentiated/undifferentiated	2015-06-09	35
Histo-Center	15.5992	32.5332					1L202	2 - Private	2 - Female	1L202-0191	Special Subtypes of Invasive Carcinoma	1 - Well differentiated	2016-12-29	70
Histo-Center	15.5992	32.5332					1L202	2 - Private	2 - Female	1L202-412	Special Subtypes of Invasive Carcinoma		2016-06-26	75
Histo-Center	15.5992	32.5332					1L202	2 - Private	2 - Female	1L202-0773	Invasive Breast Carcinoma NST	2 - Moderately differentiated	2016-09-07	49
Histo-Center	15.5992	32.5332					1L202	2 - Private	1 - Male	1L202-0862	Special Subtypes of Invasive Carcinoma	1 - Well differentiated	2015-11-18	65
Histo-Center	15.5992	32.5332					1L202	2 - Private	2 - Female	1L202-0171	Special Subtypes of Invasive Carcinoma	1 - Well differentiated	2014-04-07	47
Histo-Center	15.5992	32.5332					1L202	2 - Private	2 - Female	1L202-0110	Invasive Breast Carcinoma NST	2 - Moderately differentiated	2015-04-21	60
Histo-Center	15.5992	32.5332					1L202	2 - Private	2 - Female	1L202-0181	Invasive Breast Carcinoma NST	2 - Moderately differentiated	2014-03-24	57
Histo-Center	15.5992	32.5332					1L202	2 - Private	2 - Female	1L202-0948	Special Subtypes of Invasive Carcinoma		2016-04-17	60
Histo-Center	15.5992	32.5332					1L202	2 - Private	2 - Female	1L202-0129	Invasive Breast Carcinoma NST	2 - Moderately differentiated	2016-03-26	70
Histo-Center	15.5992	32.5332					1L202	2 - Private	2 - Female	1L202-0036	Invasive Breast Carcinoma NST	2 - Moderately differentiated	2014-04-15	34
Histo-Center	15.5992	32.5332					1L202	2 - Private	2 - Female	1L202-293	Invasive Breast Carcinoma NST	1 - Well differentiated	2016-02-11	50
Histo-Center	15.5992	32.5332					1L202	2 - Private	2 - Female	1L202-549	Invasive Breast Carcinoma NST	2 - Moderately differentiated	2016-01-26	50
Histo-Center	15.5992	32.5332					1L202	2 - Private	2 - Female	1L202-544	Invasive Breast Carcinoma NST	2 - Moderately differentiated	2016-07-10	31
Histo-Center	15.5992	32.5332					1L202	2 - Private	2 - Female	1L202-0183	Special Subtypes of Invasive Carcinoma		2016-12-29	47
Histo-Center	15.5992	32.5332					1L202	2 - Private	2 - Female	1L202-0725	Invasive Breast Carcinoma NST	3 - Poorly Differentiated/undifferentiated	2016-09-27	42
Histo-Center	15.5992	32.5332					1L202	2 - Private	2 - Female	1L202-543	Invasive Breast Carcinoma NST	3 - Poorly Differentiated/undifferentiated	2015-10-12	47
Histo-Center	15.5992	32.5332					1L202	2 - Private	2 - Female	1L202-657	Special Subtypes of Invasive Carcinoma	3 - Poorly Differentiated/undifferentiated	2016-10-30	47
Histo-Center	15.5992	32.5332					1L202	2 - Private	2 - Female	1L202-618	Fibroepithelial Tumors		2015-02-09	25
Histo-Center	15.5992	32.5332					1L202	2 - Private	2 - Female	1L202-279	Invasive Breast Carcinoma NST	2 - Moderately differentiated	2015-02-25	54
Histo-Center	15.5992	32.5332					1L202	2 - Private	2 - Female	1L202-0925	Invasive Breast Carcinoma NST	2 - Moderately differentiated	2016-04-29	52
Histo-Center	15.5992	32.5332					1L202	2 - Private	2 - Female	1L202-397	Others		2014-02-11	70
Histo-Center	15.5992	32.5332					1L202	2 - Private	2 - Female	1L202-0044	Invasive Breast Carcinoma NST		2016-08-15	65
Histo-Center	15.5992	32.5332					1L202	2 - Private	2 - Female	1L202-0082	Invasive Breast Carcinoma NST	3 - Poorly Differentiated/undifferentiated	2014-05-06	26
Histo-Center	15.5992	32.5332					1L202	2 - Private	2 - Female	1L202-0179	Invasive Breast Carcinoma NST	2 - Moderately differentiated	2016-12-31	52
Histo-Center	15.5992	32.5332					1L202	2 - Private	2 - Female	1L202-371	Invasive Breast Carcinoma NST		2016-05-30	73
Histo-Center	15.5992	32.5332					1L202	2 - Private	2 - Female	1L202-373	Invasive Breast Carcinoma NST	3 - Poorly Differentiated/undifferentiated	2014-09-28	80
Histo-Center	15.5992	32.5332					1L202	2 - Private	2 - Female	1L202-0899	Invasive Breast Carcinoma NST	3 - Poorly Differentiated/undifferentiated	2015-12-02	45
Histo-Center	15.5992	32.5332					1L202	2 - Private	2 - Female	1L202-601	Invasive Breast Carcinoma NST		2016-07-14	45
Histo-Center	15.5992	32.5332					1L202	2 - Private	2 - Female	1L202-0092	Special Subtypes of Invasive Carcinoma		2016-03-17	55
Histo-Center	15.5992	32.5332					1L202	2 - Private	2 - Female	1L202-0135	Invasive Breast Carcinoma NST	3 - Poorly Differentiated/undifferentiated	2014-05-28	80
Histo-Center	15.5992	32.5332					1L202	2 - Private	2 - Female	1L202-0913	Invasive Breast Carcinoma NST	3 - Poorly Differentiated/undifferentiated	2014-06-18	70
Histo-Center	15.5992	32.5332					1L202	2 - Private	2 - Female	1L202-0909	Invasive Breast Carcinoma NST	2 - Moderately differentiated	2015-05-13	55
Histo-Center	15.5992	32.5332					1L202	2 - Private	2 - Female	1L202-671	Invasive Breast Carcinoma NST		2013-03-20	68
Histo-Center	15.5992	32.5332					1L202	2 - Private	2 - Female	1L202-418	Invasive Breast Carcinoma NST	2 - Moderately differentiated	2014-09-27	50
Histo-Center	15.5992	32.5332					1L202	2 - Private	2 - Female		Invasive Breast Carcinoma NST	3 - Poorly Differentiated/undifferentiated	2015-08-31	50
Histo-Center	15.5992	32.5332					1L202	2 - Private	2 - Female	1L202-510	Invasive Breast Carcinoma NST	3 - Poorly Differentiated/undifferentiated	2014-09-10	48
Histo-Center	15.5992	32.5332					1L202	2 - Private	2 - Female	1L202-480	Invasive Breast Carcinoma NST	3 - Poorly Differentiated/undifferentiated	2014-11-24	42
Histo-Center	15.5992	32.5332					1L202	2 - Private	2 - Female	1L202-571	Invasive Breast Carcinoma NST		2016-05-09	50
Histo-Center	15.5992	32.5332					1L202	2 - Private	2 - Female	1L202-0138	Invasive Breast Carcinoma NST	2 - Moderately differentiated	2015-04-30	50
Histo-Center	15.5992	32.5332					1L202	2 - Private	2 - Female	1L202-434	Invasive Breast Carcinoma NST	3 - Poorly Differentiated/undifferentiated	2014-09-22	65
Histo-Center	15.5992	32.5332					1L202	2 - Private	2 - Female	1L202-0020	Invasive Breast Carcinoma NST	3 - Poorly Differentiated/undifferentiated	2016-02-28	65
Histo-Center	15.5992	32.5332					1L202	2 - Private	2 - Female	1L202-0886	Invasive Breast Carcinoma NST	3 - Poorly Differentiated/undifferentiated	2015-06-25	45
Histo-Center	15.5992	32.5332					1L202	2 - Private	2 - Female	1L202-0885	Invasive Breast Carcinoma NST	3 - Poorly Differentiated/undifferentiated	2015-08-17	45
Histo-Center	15.5992	32.5332					1L202	2 - Private	2 - Female	1L202-622	Invasive Breast Carcinoma NST	3 - Poorly Differentiated/undifferentiated	2016-07-20	57
Histo-Center	15.5992	32.5332					1L202	2 - Private	2 - Female	1L202-650	Invasive Breast Carcinoma NST		2016-10-26	45
Histo-Center	15.5992	32.5332						2 - Private	2 - Female	1L202-274	Invasive Breast Carcinoma NST	1 - Well differentiated	2016-12-04	45
Histo-Center	15.5992	32.5332					1L202	2 - Private	2 - Female	1L202-0791	Invasive Breast Carcinoma NST	3 - Poorly Differentiated/undifferentiated	2016-09-04	35
Histo-Center	15.5992	32.5332					1L202	2 - Private	2 - Female	1L202-0049	Invasive Breast Carcinoma NST	2 - Moderately differentiated	2016-03-06	48
Histo-Center	15.5992	32.5332					1L202	2 - Private	2 - Female	1L202-534	Invasive Breast Carcinoma NST	3 - Poorly Differentiated/undifferentiated	2015-10-07	70
Histo-Center	15.5992	32.5332					1L202	2 - Private	2 - Female	1L202-619	Invasive Breast Carcinoma NST	3 - Poorly Differentiated/undifferentiated	2015-10-24	70
Histo-Center	15.5992	32.5332					1L202	2 - Private	2 - Female	1L202-0213	Invasive Breast Carcinoma NST	3 - Poorly Differentiated/undifferentiated	2016-12-18	33
Histo-Center	15.5992	32.5332					1L202	2 - Private	2 - Female	1L202-0752	Invasive Breast Carcinoma NST	2 - Moderately differentiated	2015-12-31	40
Histo-Center	15.5992	32.5332					1L202	2 - Private	2 - Female	1L202-0757	Invasive Breast Carcinoma NST	2 - Moderately differentiated	2015-11-07	40
Histo-Center	15.5992	32.5332					1L202	2 - Private	2 - Female	1L202-0996	Invasive Breast Carcinoma NST	3 - Poorly Differentiated/undifferentiated	2016-04-17	55
Histo-Center	15.5992	32.5332					1L202	2 - Private	2 - Female	1L202-277	Invasive Breast Carcinoma NST		2016-11-20	60
Histo-Center	15.5992	32.5332					1L202	2 - Private	2 - Female	1L202-0192	Special Subtypes of Invasive Carcinoma		2016-12-27	50
Histo-Center	15.5992	32.5332					1L202	2 - Private	2 - Female	1L202-329	Invasive Breast Carcinoma NST		2016-06-19	40
Histo-Center	15.5992	32.5332					1L202	2 - Private	2 - Female	1L202-0116	Special Subtypes of Invasive Carcinoma		2014-05-17	53
Histo-Center	15.5992	32.5332					1L202	2 - Private	2 - Female	1L202-300	Invasive Breast Carcinoma NST	2 - Moderately differentiated	2016-11-02	40
Histo-Center	15.5992	32.5332					1L202	2 - Private	2 - Female	1L202-0906	Special Subtypes of Invasive Carcinoma	3 - Poorly Differentiated/undifferentiated	2014-06-14	36
Histo-Center	15.5992	32.5332					1L202	2 - Private	2 - Female	1L202-0146	Special Subtypes of Invasive Carcinoma		2014-05-25	51
Histo-Center	15.5992	32.5332					1L202	2 - Private	2 - Female	1L202-714	Invasive Breast Carcinoma NST	3 - Poorly Differentiated/undifferentiated	2016-10-05	65
Histo-Center	15.5992	32.5332					1L202	2 - Private	2 - Female	1L202-0150	Special Subtypes of Invasive Carcinoma	2 - Moderately differentiated	2015-01-10	67
Histo-Center	15.5992	32.5332					1L202	2 - Private	2 - Female	1L202-465	Invasive Breast Carcinoma NST	3 - Poorly Differentiated/undifferentiated	2014-11-30	36
Histo-Center	15.5992	32.5332					1L202	2 - Private	2 - Female	1L202-590	Special Subtypes of Invasive Carcinoma	3 - Poorly Differentiated/undifferentiated	2016-05-14	47
Histo-Center	15.5992	32.5332					1L202	2 - Private	2 - Female	1L202-448	Precursor Lesions		2015-08-17	65
Histo-Center	15.5992	32.5332					1L202	2 - Private	2 - Female	1L202-0151	Invasive Breast Carcinoma NST	2 - Moderately differentiated	2014-05-03	53
Histo-Center	15.5992	32.5332					1L202	2 - Private	2 - Female	1L202-0864	Invasive Breast Carcinoma NST	3 - Poorly Differentiated/undifferentiated	2015-11-19	63
Histo-Center	15.5992	32.5332					1L202	2 - Private	2 - Female	1L202475	Special Subtypes of Invasive Carcinoma		2015-02-03	70
Histo-Center	15.5992	32.5332					1L202	2 - Private	2 - Female	1L202-0109	Invasive Breast Carcinoma NST	2 - Moderately differentiated	2015-05-03	60
Histo-Center	15.5992	32.5332					1L202	2 - Private	2 - Female	1L202-0955	Invasive Breast Carcinoma NST	3 - Poorly Differentiated/undifferentiated	2015-05-23	60
Histo-Center	15.5992	32.5332					1L202	2 - Private	2 - Female	1L202-0999	Special Subtypes of Invasive Carcinoma		2016-09-04	70
Histo-Center	15.5992	32.5332					1L202	2 - Private	2 - Female	1L202-639	Invasive Breast Carcinoma NST	2 - Moderately differentiated	2016-01-13	60
Histo-Center	15.5992	32.5332					1L202	2 - Private	2 - Female	1L202-0898	Invasive Breast Carcinoma NST	3 - Poorly Differentiated/undifferentiated	2016-01-31	60
Histo-Center	15.5992	32.5332					1L202	2 - Private	2 - Female	1L202-0776	Precursor Lesions		2015-12-02	70
Histo-Center	15.5992	32.5332					1L202	2 - Private	2 - Female	1L202-495	Special Subtypes of Invasive Carcinoma		2015-08-01	85
Histo-Center	15.5992	32.5332					1L202	2 - Private	2 - Female	1L202-0920	Invasive Breast Carcinoma NST	2 - Moderately differentiated	2014-01-12	30
Histo-Center	15.5992	32.5332					1L202	2 - Private	2 - Female	1L202-658	Invasive Breast Carcinoma NST	2 - Moderately differentiated	2016-02-07
Histo-Center	15.5992	32.5332					1L202	2 - Private	2 - Female	1L202-09	Invasive Breast Carcinoma NST	3 - Poorly Differentiated/undifferentiated	2015-05-23	33
Histo-Center	15.5992	32.5332					1L202	2 - Private	2 - Female	1L202-0806	Special Subtypes of Invasive Carcinoma		2015-11-10	49
Histo-Center	15.5992	32.5332					1L202	2 - Private	2 - Female	1L202-252	Invasive Breast Carcinoma NST	1 - Well differentiated	2016-12-04	56
Histo-Center	15.5992	32.5332					1L202	2 - Private	2 - Female	1L202-627	Special Subtypes of Invasive Carcinoma		2016-07-23	50
Histo-Center	15.5992	32.5332					1L202	2 - Private	2 - Female	1L202-0061	Pagets Disease of the Nipple	1 - Well differentiated	2015-04-04	70
Histo-Center	15.5992	32.5332					1L202	2 - Private	2 - Female	1L202-0050	Invasive Breast Carcinoma NST	2 - Moderately differentiated	2016-03-03	45
Histo-Center	15.5992	32.5332					1L202	2 - Private	2 - Female	1L202-577	Invasive Breast Carcinoma NST	2 - Moderately differentiated	2015-08-02	70
Histo-Center	15.5992	32.5332					1L202	2 - Private	2 - Female	1L202-0120	Invasive Breast Carcinoma NST	2 - Moderately differentiated	2014-05-19	60
Histo-Center	15.5992	32.5332					1L202	2 - Private	2 - Female	1L202-711	Invasive Breast Carcinoma NST	3 - Poorly Differentiated/undifferentiated	2016-10-06	50
Histo-Center	15.5992	32.5332					1L202	2 - Private	2 - Female	1L202-0175	Invasive Breast Carcinoma NST	2 - Moderately differentiated	2015-03-07	35
Histo-Center	15.5992	32.5332					1L202	2 - Private	2 - Female	1L202-0047	Invasive Breast Carcinoma NST	2 - Moderately differentiated	2015-03-28	35
Histo-Center	15.5992	32.5332					1L202	2 - Private	2 - Female	1L202-0134	Invasive Breast Carcinoma NST	2 - Moderately differentiated	2015-05-03	70
Histo-Center	15.5992	32.5332					1L202	2 - Private	2 - Female	1L202-0196	Invasive Breast Carcinoma NST	2 - Moderately differentiated	2016-12-27	35
Histo-Center	15.5992	32.5332					1L202	2 - Private	2 - Female	1L202-290	Invasive Breast Carcinoma NST	3 - Poorly Differentiated/undifferentiated	2016-11-14	80
Histo-Center	15.5992	32.5332					1L202	2 - Private	2 - Female	1L202-0904	Special Subtypes of Invasive Carcinoma	1 - Well differentiated	2016-04-05	76
Histo-Center	15.5992	32.5332					1L202	2 - Private	2 - Female	1L202-0103	Invasive Breast Carcinoma NST	2 - Moderately differentiated	2016-03-20	40
Histo-Center	15.5992	32.5332					1L202	2 - Private	2 - Female	1L202-0767	Special Subtypes of Invasive Carcinoma		2016-09-08	65
Histo-Center	15.5992	32.5332					1L202	2 - Private	2 - Female	1L202-0766	Invasive Breast Carcinoma NST	2 - Moderately differentiated	2016-09-18	48
Histo-Center	15.5992	32.5332					1L202	2 - Private	2 - Female	1L202-0168	Invasive Breast Carcinoma NST		2015-01-17	37
Histo-Center	15.5992	32.5332					1L202	2 - Private	2 - Female	1L202-0062	Special Subtypes of Invasive Carcinoma	1 - Well differentiated	2014-04-27	70
Histo-Center	15.5992	32.5332					1L202	2 - Private	2 - Female	1L202-262	Special Subtypes of Invasive Carcinoma		2016-11-28	70
Histo-Center	15.5992	32.5332					1L202	2 - Private	2 - Female	1L202-0113	Invasive Breast Carcinoma NST	3 - Poorly Differentiated/undifferentiated	2015-04-21	28
Histo-Center	15.5992	32.5332					1L202	2 - Private	2 - Female	1L202-1017	Invasive Breast Carcinoma NST	1 - Well differentiated	2015-02-15	52
Histo-Center	15.5992	32.5332					1L202	2 - Private	2 - Female	1L202-305	Special Subtypes of Invasive Carcinoma	3 - Poorly Differentiated/undifferentiated	2014-10-27	54
Histo-Center	15.5992	32.5332					1L202	2 - Private	2 - Female	1L202-1010	Invasive Breast Carcinoma NST		2016-08-29	48
Histo-Center	15.5992	32.5332					1L202	2 - Private	2 - Female	1L202-490	Invasive Breast Carcinoma NST	2 - Moderately differentiated	2016-06-27	35
Histo-Center	15.5992	32.5332					1L202	2 - Private	2 - Female	1L202-451	Invasive Breast Carcinoma NST	3 - Poorly Differentiated/undifferentiated	2015-08-03	73
Histo-Center	15.5992	32.5332					1L202	2 - Private	2 - Female	1L202-0895	Precursor Lesions		2016-04-27	75
Histo-Center	15.5992	32.5332					1L202	2 - Private	2 - Female	1L202-1011	Myoepithelial Tumors		2016-08-21	95
Histo-Center	15.5992	32.5332					1L202	2 - Private	2 - Female	1L202-417	Invasive Breast Carcinoma NST	2 - Moderately differentiated	2016-06-05	38
Histo-Center	15.5992	32.5332					1L202	2 - Private	2 - Female	1L202-0817	Invasive Breast Carcinoma NST	3 - Poorly Differentiated/undifferentiated	2016-08-07	48
Histo-Center	15.5992	32.5332					1L202	2 - Private	2 - Female	1L202-0802	Special Subtypes of Invasive Carcinoma		2016-01-31	38
Histo-Center	15.5992	32.5332					1L202	2 - Private	2 - Female	1L202-272	Special Subtypes of Invasive Carcinoma		2016-11-20	62
Histo-Center	15.5992	32.5332					1L202	2 - Private	2 - Female	1L202-526	Invasive Breast Carcinoma NST	2 - Moderately differentiated	2014-09-06	52
Histo-Center	15.5992	32.5332					1L202	2 - Private	2 - Female	1L202-0723	Invasive Breast Carcinoma NST	1 - Well differentiated	2016-10-08	45
Histo-Center	15.5992	32.5332					1L202	2 - Private	1 - Male	1L202-394	Invasive Breast Carcinoma NST	3 - Poorly Differentiated/undifferentiated	2016-09-05	75
Histo-Center	15.5992	32.5332					1L202	2 - Private	2 - Female	1L202-591	Invasive Breast Carcinoma NST	3 - Poorly Differentiated/undifferentiated	2016-05-02	52
Histo-Center	15.5992	32.5332					1L202	2 - Private	2 - Female	1L202-0994	Invasive Breast Carcinoma NST	2 - Moderately differentiated	2015-11-28	35
Histo-Center	15.5992	32.5332					1L202	2 - Private	2 - Female	1L202-0029	Invasive Breast Carcinoma NST	2 - Moderately differentiated	2015-01-17	60
Histo-Center	15.5992	32.5332					1L202	2 - Private	2 - Female	1L202-681	Invasive Breast Carcinoma NST	2 - Moderately differentiated	2014-12-29	60
Histo-Center	15.5992	32.5332					1L202	2 - Private	2 - Female	1L202-454	Invasive Breast Carcinoma NST	3 - Poorly Differentiated/undifferentiated	2014-11-19	54
Histo-Center	15.5992	32.5332					1L202	2 - Private	2 - Female	1L202-355	Special Subtypes of Invasive Carcinoma		2014-10-12	62
Histo-Center	15.5992	32.5332					1L202	2 - Private	2 - Female	1L202-240	Special Subtypes of Invasive Carcinoma		2016-12-05	27
Histo-Center	15.5992	32.5332					1L202	2 - Private	2 - Female	1L202-399	Invasive Breast Carcinoma NST	3 - Poorly Differentiated/undifferentiated	2016-06-14	45
Histo-Center	15.5992	32.5332					1L202	2 - Private	2 - Female	1L202-0117	Special Subtypes of Invasive Carcinoma		2014-05-18	38
Histo-Center	15.5992	32.5332					1L202	2 - Private	2 - Female	1L202-481	Precursor Lesions		2016-06-22	70
Histo-Center	15.5992	32.5332					1L202	2 - Private	2 - Female	1L202-306	Special Subtypes of Invasive Carcinoma		2015-08-31	35
Histo-Center	15.5992	32.5332					1L202	2 - Private	2 - Female	1L202-0727	Invasive Breast Carcinoma NST	2 - Moderately differentiated	2016-11-06	62
Histo-Center	15.5992	32.5332					1L202	2 - Private	2 - Female	1L202-246	Invasive Breast Carcinoma NST	3 - Poorly Differentiated/undifferentiated	2016-11-30	48
Histo-Center	15.5992	32.5332					1L202	2 - Private	2 - Female	1L202-226	Invasive Breast Carcinoma NST	3 - Poorly Differentiated/undifferentiated	2016-12-13	48
Histo-Center	15.5992	32.5332					1L202	2 - Private	2 - Female	1L202-356	Invasive Breast Carcinoma NST		2016-05-30	33
Histo-Center	15.5992	32.5332					1L202	2 - Private	2 - Female	1L202-237	Invasive Breast Carcinoma NST	2 - Moderately differentiated	2016-12-06	70
Histo-Center	15.5992	32.5332					1L202	2 - Private	2 - Female	1L202-0935	Invasive Breast Carcinoma NST	2 - Moderately differentiated	2014-01-26	65
Histo-Center	15.5992	32.5332					1L202	2 - Private	2 - Female	1L202-0846	Invasive Breast Carcinoma NST	1 - Well differentiated	2016-12-06	75
Histo-Center	15.5992	32.5332					1L202	2 - Private	2 - Female	1L202-330	Invasive Breast Carcinoma NST	3 - Poorly Differentiated/undifferentiated	2016-10-16	65
Histo-Center	15.5992	32.5332					1L202	2 - Private	2 - Female	1L202-0016	Invasive Breast Carcinoma NST	3 - Poorly Differentiated/undifferentiated	2016-02-24	65
Histo-Center	15.5992	32.5332					1L202	2 - Private	2 - Female	1L202-572	Invasive Breast Carcinoma NST	3 - Poorly Differentiated/undifferentiated	2016-05-08	45
Histo-Center	15.5992	32.5332					1L202	2 - Private	2 - Female	1L202-698	Special Subtypes of Invasive Carcinoma	3 - Poorly Differentiated/undifferentiated	2015-01-11	22
Histo-Center	15.5992	32.5332					1L202	2 - Private	2 - Female	1L202-617	Invasive Breast Carcinoma NST	2 - Moderately differentiated	2015-10-21	56
Histo-Center	15.5992	32.5332					1L202	2 - Private	2 - Female	1L202-0986	Invasive Breast Carcinoma NST	1 - Well differentiated	2016-04-12	70
Histo-Center	15.5992	32.5332					1L202	2 - Private	1 - Male	1L202-467	Invasive Breast Carcinoma NST	2 - Moderately differentiated	2015-09-29	56
Histo-Center	15.5992	32.5332					1L202	2 - Private	2 - Female	1L202-0919	Invasive Breast Carcinoma NST	3 - Poorly Differentiated/undifferentiated	2014-08-21	52
Histo-Center	15.5992	32.5332					1L202	2 - Private	2 - Female	1L202-615	Special Subtypes of Invasive Carcinoma	1 - Well differentiated	2014-12-23	65
Histo-Center	15.5992	32.5332					1L202	2 - Private	2 - Female	1L202-420	Invasive Breast Carcinoma NST	2 - Moderately differentiated	2014-09-27	73
Histo-Center	15.5992	32.5332					1L202	2 - Private	2 - Female	1L202-0070	Invasive Breast Carcinoma NST	3 - Poorly Differentiated/undifferentiated	2014-01-20	57
Histo-Center	15.5992	32.5332					1L202	2 - Private	2 - Female	1L202-0118	Invasive Breast Carcinoma NST	3 - Poorly Differentiated/undifferentiated	2014-05-18	28
Histo-Center	15.5992	32.5332					1L202	2 - Private	2 - Female	1L202-699	Invasive Breast Carcinoma NST	2 - Moderately differentiated	#NULL!	28
Histo-Center	15.5992	32.5332					1L202	2 - Private	2 - Female	1L202-0794	Invasive Breast Carcinoma NST	3 - Poorly Differentiated/undifferentiated	2016-01-03	39
Histo-Center	15.5992	32.5332					1L202	2 - Private	2 - Female	1L202-08	Invasive Breast Carcinoma NST	3 - Poorly Differentiated/undifferentiated	2015-12-07	39
Histo-Center	15.5992	32.5332					1L202	2 - Private	2 - Female	1L202-0764	Invasive Breast Carcinoma NST	2 - Moderately differentiated	2016-01-03	50
Histo-Center	15.5992	32.5332					1L202	2 - Private	2 - Female	1L202-0032	Invasive Breast Carcinoma NST	2 - Moderately differentiated	2016-03-21	43
Histo-Center	15.5992	32.5332					1L202	2 - Private	2 - Female	1L202-09	Invasive Breast Carcinoma NST	3 - Poorly Differentiated/undifferentiated	2015-05-23	43
Histo-Center	15.5992	32.5332					1L202	2 - Private	2 - Female	1L202-0137	Invasive Breast Carcinoma NST	2 - Moderately differentiated	2016-03-22	46
Histo-Center	15.5992	32.5332					1L202	2 - Private	2 - Female	1L202-0853	Invasive Breast Carcinoma NST	2 - Moderately differentiated	2016-08-10	42
Histo-Center	15.5992	32.5332					1L202	2 - Private	2 - Female	1L202-645	Invasive Breast Carcinoma NST	3 - Poorly Differentiated/undifferentiated	2015-02-22	45
Histo-Center	15.5992	32.5332					1L202	2 - Private	2 - Female	1L202-0978	Special Subtypes of Invasive Carcinoma		2015-02-14	40
Histo-Center	15.5992	32.5332					1L202	2 - Private	2 - Female	1L202-0130	Invasive Breast Carcinoma NST		2014-01-22	50
Histo-Center	15.5992	32.5332					1L202	2 - Private	2 - Female	1L202-257	Invasive Breast Carcinoma NST	2 - Moderately differentiated	2014-03-16	38
Histo-Center	15.5992	32.5332					1L202	2 - Private	2 - Female	1L202-325	Invasive Breast Carcinoma NST	3 - Poorly Differentiated/undifferentiated	2016-01-27	36
Histo-Center	15.5992	32.5332					1L202	2 - Private	2 - Female	1L202	Invasive Breast Carcinoma NST		2016-05-15	60
Histo-Center	15.5992	32.5332					1L202	2 - Private	2 - Female	1L202-0811	Invasive Breast Carcinoma NST	3 - Poorly Differentiated/undifferentiated	2015-11-18	37
Histo-Center	15.5992	32.5332					1L202	2 - Private	2 - Female	1L202-02002	Invasive Breast Carcinoma NST	2 - Moderately differentiated	2016-12-24	25
Histo-Center	15.5992	32.5332					1L202	2 - Private	1 - Male	1L202-0729	Invasive Breast Carcinoma NST	2 - Moderately differentiated	2016-01-17	62
Histo-Center	15.5992	32.5332					1L202	2 - Private	1 - Male	1L202-0756	Invasive Breast Carcinoma NST	2 - Moderately differentiated	2015-11-07	80
Histo-Center	15.5992	32.5332					1L202	2 - Private	1 - Male	1L202-0042	Special Subtypes of Invasive Carcinoma	1 - Well differentiated	2016-03-01	95
Histo-Center	15.5992	32.5332					1L202	2 - Private	2 - Female	1L202-0970	Invasive Breast Carcinoma NST	2 - Moderately differentiated	2016-01-23	30
Histo-Center	15.5992	32.5332					1L202	2 - Private	2 - Female	1L202-466	Invasive Breast Carcinoma NST	2 - Moderately differentiated	2016-07-17	62
Histo-Center	15.5992	32.5332					1L202	2 - Private	2 - Female	1L202-0013	Invasive Breast Carcinoma NST	2 - Moderately differentiated	2015-03-15	40
Histo-Center	15.5992	32.5332					1L202	2 - Private	2 - Female	1L202-269	Mesenchymal Tumors		2016-11-22	32
Histo-Center	15.5992	32.5332					1L202	2 - Private	2 - Female	1L202-0053	Invasive Breast Carcinoma NST	3 - Poorly Differentiated/undifferentiated	2016-03-07	65
Histo-Center	15.5992	32.5332					1L202	2 - Private	2 - Female	1L202-0942	Precursor Lesions		2016-01-27	65
Histo-Center	15.5992	32.5332					1L202	2 - Private	2 - Female	1L202-0784	Invasive Breast Carcinoma NST	3 - Poorly Differentiated/undifferentiated	2016-09-03	65
Histo-Center	15.5992	32.5332					1L202	2 - Private	2 - Female	1L202-0990	Invasive Breast Carcinoma NST	2 - Moderately differentiated	2014-07-03	48
Histo-Center	15.5992	32.5332					1L202	2 - Private	2 - Female	1L202-297	Invasive Breast Carcinoma NST	2 - Moderately differentiated	2014-03-12	30
Histo-Center	15.5992	32.5332					1L202	2 - Private	2 - Female	1L202-497	Invasive Breast Carcinoma NST		2016-05-16	50
Histo-Center	15.5992	32.5332					1L202	2 - Private	2 - Female	1L202-396	Invasive Breast Carcinoma NST	2 - Moderately differentiated	2016-06-15	25
Histo-Center	15.5992	32.5332					1L202	2 - Private	2 - Female	1L202-0123	Special Subtypes of Invasive Carcinoma		2015-01-21	38
Histo-Center	15.5992	32.5332					1L202	2 - Private	2 - Female	1L202-436	Special Subtypes of Invasive Carcinoma		2015-01-31	37
Histo-Center	15.5992	32.5332					1L202	2 - Private	2 - Female	1L202-0772	Invasive Breast Carcinoma NST	3 - Poorly Differentiated/undifferentiated	2016-09-03	55
Histo-Center	15.5992	32.5332					1L202	2 - Private	2 - Female	1L202-0869	Special Subtypes of Invasive Carcinoma	3 - Poorly Differentiated/undifferentiated	2014-08-23	37
Histo-Center	15.5992	32.5332					1L202	2 - Private	2 - Female	1L202-403	Invasive Breast Carcinoma NST	2 - Moderately differentiated	2015-09-21	38
Histo-Center	15.5992	32.5332					1L202	2 - Private	2 - Female	1L202-0792	Invasive Breast Carcinoma NST	2 - Moderately differentiated	2016-09-19	42
Histo-Center	15.5992	32.5332					1L202	2 - Private	2 - Female	1L202-331	Special Subtypes of Invasive Carcinoma	2 - Moderately differentiated	2016-06-12	65
Histo-Center	15.5992	32.5332					1L202	2 - Private	2 - Female	1L202-0157	Special Subtypes of Invasive Carcinoma		2016-03-24	85
Histo-Center	15.5992	32.5332					1L202	2 - Private	2 - Female	1L202-0144	Special Subtypes of Invasive Carcinoma		2016-03-23	85
Histo-Center	15.5992	32.5332					1L202	2 - Private	2 - Female	1L202-569	Invasive Breast Carcinoma NST	3 - Poorly Differentiated/undifferentiated	2016-04-27	45
Histo-Center	15.5992	32.5332					1L202	2 - Private	2 - Female	1L202-0111	Invasive Breast Carcinoma NST	2 - Moderately differentiated	2014-05-17	39
Histo-Center	15.5992	32.5332					1L202	2 - Private	2 - Female	1L202-0055	Special Subtypes of Invasive Carcinoma	3 - Poorly Differentiated/undifferentiated	2015-03-31	42
Histo-Center	15.5992	32.5332					1L202	2 - Private	2 - Female	1L202-0793	Invasive Breast Carcinoma NST	2 - Moderately differentiated	2016-09-19	42
Histo-Center	15.5992	32.5332					1L202	2 - Private	2 - Female	1L202-0947	Invasive Breast Carcinoma NST	2 - Moderately differentiated	2016-04-20	50
Histo-Center	15.5992	32.5332					1L202	2 - Private	2 - Female	1L202-256	Invasive Breast Carcinoma NST	1 - Well differentiated	2016-11-24	41
Histo-Center	15.5992	32.5332					1L202	2 - Private	2 - Female	1L202-342	Invasive Breast Carcinoma NST	1 - Well differentiated	2016-06-05	59
Histo-Center	15.5992	32.5332					1L202	2 - Private	2 - Female	1L202-0842	Invasive Breast Carcinoma NST	3 - Poorly Differentiated/undifferentiated	2016-08-25	32
Histo-Center	15.5992	32.5332					1L202	2 - Private	2 - Female		Special Subtypes of Invasive Carcinoma		2014-12-25	40
Histo-Center	15.5992	32.5332					1L202	2 - Private	2 - Female	1L202-0838	Invasive Breast Carcinoma NST	3 - Poorly Differentiated/undifferentiated	2015-12-06	32
Histo-Center	15.5992	32.5332					1L202	2 - Private	2 - Female	1L202	Special Subtypes of Invasive Carcinoma	1 - Well differentiated	2014-09-10	48
Histo-Center	15.5992	32.5332					1L202	2 - Private	1 - Male	1L202-0087	Invasive Breast Carcinoma NST	2 - Moderately differentiated	2014-05-10	62
Histo-Center	15.5992	32.5332					1L202	2 - Private	2 - Female	1L202-470	Invasive Breast Carcinoma NST	3 - Poorly Differentiated/undifferentiated	2014-11-25	46
Histo-Center	15.5992	32.5332					1L202	2 - Private	2 - Female	1L202-0799	Invasive Breast Carcinoma NST	3 - Poorly Differentiated/undifferentiated	2015-02-15	37
Histo-Center	15.5992	32.5332					1L202	2 - Private	2 - Female	1L202-0163	Invasive Breast Carcinoma NST	2 - Moderately differentiated	2015-01-24	47
Histo-Center	15.5992	32.5332					1L202	2 - Private	2 - Female	1L202-561	Special Subtypes of Invasive Carcinoma		2015-08-10	37
Histo-Center	15.5992	32.5332					1L202	2 - Private	2 - Female	1L202-479	Invasive Breast Carcinoma NST	3 - Poorly Differentiated/undifferentiated	2015-11-01	36
Histo-Center	15.5992	32.5332					1L202	2 - Private	2 - Female	1L202-324	Special Subtypes of Invasive Carcinoma		2014-02-11	39
Histo-Center	15.5992	32.5332					1L202	2 - Private	2 - Female	1L202-653	Invasive Breast Carcinoma NST	2 - Moderately differentiated	2016-10-22	45
Histo-Center	15.5992	32.5332					1L202	2 - Private	2 - Female	1L202-1005	Invasive Breast Carcinoma NST	2 - Moderately differentiated	2016-04-17	55
Histo-Center	15.5992	32.5332					1L202	2 - Private	2 - Female	1L202-647	Special Subtypes of Invasive Carcinoma	1 - Well differentiated	2016-10-25	50
Histo-Center	15.5992	32.5332					1L202	2 - Private	2 - Female	1L202-0760	Invasive Breast Carcinoma NST	1 - Well differentiated	2016-11-13	50
Histo-Center	15.5992	32.5332					1L202	2 - Private	2 - Female	1L202-0003	Invasive Breast Carcinoma NST	3 - Poorly Differentiated/undifferentiated	2016-02-22	45
Histo-Center	15.5992	32.5332					1L202	2 - Private	2 - Female	1L202-220	Invasive Breast Carcinoma NST	2 - Moderately differentiated	2016-12-14	38
Histo-Center	15.5992	32.5332					1L202	2 - Private	2 - Female	1L202-0788	Invasive Breast Carcinoma NST		2015-02-15	60
Histo-Center	15.5992	32.5332					1L202	2 - Private	2 - Female	1L202-0022	Invasive Breast Carcinoma NST	3 - Poorly Differentiated/undifferentiated	2015-03-18	50
Histo-Center	15.5992	32.5332					1L202	2 - Private	2 - Female	1L202-586	Special Subtypes of Invasive Carcinoma	1 - Well differentiated	2015-07-13	95
Histo-Center	15.5992	32.5332					1L202	2 - Private	2 - Female	1L202-929	Precursor Lesions		2014-07-23	78
Histo-Center	15.5992	32.5332					1L202	2 - Private	2 - Female	1L202-0015	Precursor Lesions		2015-01-13	50
Histo-Center	15.5992	32.5332					1L202	2 - Private	2 - Female	1L202-450	Invasive Breast Carcinoma NST	2 - Moderately differentiated	2016-05-17	70
Histo-Center	15.5992	32.5332					1L202	2 - Private	2 - Female	1L202-0028	Invasive Breast Carcinoma NST	1 - Well differentiated	2016-02-29	40
Histo-Center	15.5992	32.5332					1L202	2 - Private	2 - Female	1L202-298	Invasive Breast Carcinoma NST	3 - Poorly Differentiated/undifferentiated	2016-11-07	46
Histo-Center	15.5992	32.5332					1L202	2 - Private	2 - Female	1L202-563	Invasive Breast Carcinoma NST	1 - Well differentiated	2016-05-22	85
Histo-Center	15.5992	32.5332					1L202	2 - Private	2 - Female	1L202-0075	Invasive Breast Carcinoma NST	3 - Poorly Differentiated/undifferentiated	2015-01-21	60
Histo-Center	15.5992	32.5332					1L202	2 - Private	2 - Female	1L202-1020	Invasive Breast Carcinoma NST	3 - Poorly Differentiated/undifferentiated	2015-12-01	50
Histo-Center	15.5992	32.5332					1L202	2 - Private	2 - Female	1L202-0810	Special Subtypes of Invasive Carcinoma	1 - Well differentiated	2015-11-15	63
Histo-Center	15.5992	32.5332					1L202	2 - Private	2 - Female	1L202-346	Invasive Breast Carcinoma NST	2 - Moderately differentiated	2014-10-14	67
Histo-Center	15.5992	32.5332					1L202	2 - Private	2 - Female	1L202-0926	Fibroepithelial Tumors		2016-05-16	54
Histo-Center	15.5992	32.5332					1L202	2 - Private	2 - Female	1L202-0786	Invasive Breast Carcinoma NST	2 - Moderately differentiated	2015-12-22	40
Histo-Center	15.5992	32.5332					1L202	2 - Private	2 - Female	1L202-0745	Special Subtypes of Invasive Carcinoma	2 - Moderately differentiated	2016-09-24	33
Histo-Center	15.5992	32.5332					1L202	2 - Private	2 - Female	1L202-352	Invasive Breast Carcinoma NST	3 - Poorly Differentiated/undifferentiated	2016-05-29	62
Histo-Center	15.5992	32.5332					1L202	2 - Private	2 - Female	1L202-0870	Invasive Breast Carcinoma NST	3 - Poorly Differentiated/undifferentiated	2016-05-14	62
Histo-Center	15.5992	32.5332					1L202	2 - Private	2 - Female	1L202-0048	Special Subtypes of Invasive Carcinoma	1 - Well differentiated	2015-03-28	73
Histo-Center	15.5992	32.5332					1L202	2 - Private	1 - Male	1L202-0185	Invasive Breast Carcinoma NST	2 - Moderately differentiated	2015-03-05	42
Histo-Center	15.5992	32.5332					1L202	2 - Private	2 - Female	1L202-250	Invasive Breast Carcinoma NST	2 - Moderately differentiated	2012-05-27	55
Histo-Center	15.5992	32.5332					1L202	2 - Private	2 - Female	1L202-0142	Invasive Breast Carcinoma NST	3 - Poorly Differentiated/undifferentiated	#NULL!	52
Histo-Center	15.5992	32.5332					1L202	2 - Private	2 - Female	1L202-432	Invasive Breast Carcinoma NST	1 - Well differentiated	2015-08-17	57
Histo-Center	15.5992	32.5332					1L202	2 - Private	2 - Female	1L202-0017	Invasive Breast Carcinoma NST	3 - Poorly Differentiated/undifferentiated	2016-03-15	42
Histo-Center	15.5992	32.5332					1L202	2 - Private	2 - Female	1L202-332	Invasive Breast Carcinoma NST	3 - Poorly Differentiated/undifferentiated	2016-05-05	45
Histo-Center	15.5992	32.5332					1L202	2 - Private	2 - Female	1L202-0172	Invasive Breast Carcinoma NST		2016-02-14	47
Histo-Center	15.5992	32.5332					1L202	2 - Private	2 - Female	1L202-0007	Invasive Breast Carcinoma NST		2016-02-28	70
Histo-Center	15.5992	32.5332					1L202	2 - Private	2 - Female	1L202-08	Invasive Breast Carcinoma NST	3 - Poorly Differentiated/undifferentiated	2015-02-10	23
Histo-Center	15.5992	32.5332					1L202	2 - Private	2 - Female	1L202-284	Special Subtypes of Invasive Carcinoma		2016-11-13	48
Histo-Center	15.5992	32.5332					1L202	2 - Private	2 - Female	1L202-225	Special Subtypes of Invasive Carcinoma	1 - Well differentiated	2016-12-10	60
Histo-Center	15.5992	32.5332					1L202	2 - Private	2 - Female	1L202-0800	Invasive Breast Carcinoma NST	2 - Moderately differentiated	2016-09-01	58
Histo-Center	15.5992	32.5332					1L202	2 - Private	2 - Female	1L202-0166	Invasive Breast Carcinoma NST	3 - Poorly Differentiated/undifferentiated	2016-03-12	40
Histo-Center	15.5992	32.5332					1L202	2 - Private	2 - Female	1L202-427	Invasive Breast Carcinoma NST	2 - Moderately differentiated	2014-09-23	50
Histo-Center	15.5992	32.5332					1L202	2 - Private	2 - Female	1L202-349	Invasive Breast Carcinoma NST	2 - Moderately differentiated	2014-10-13	50
Histo-Center	15.5992	32.5332					1L202	2 - Private	2 - Female	1L202-0067	Invasive Breast Carcinoma NST	2 - Moderately differentiated	2015-04-04	42
Histo-Center	15.5992	32.5332					1L202	2 - Private	2 - Female	1L202-0987	Invasive Breast Carcinoma NST	2 - Moderately differentiated	2015-05-27	75
Histo-Center	15.5992	32.5332					1L202	2 - Private	2 - Female	1L202-509	Invasive Breast Carcinoma NST	2 - Moderately differentiated	2014-09-10	41
Histo-Center	15.5992	32.5332					1L202	2 - Private	2 - Female	1L202-539	Special Subtypes of Invasive Carcinoma	3 - Poorly Differentiated/undifferentiated	2016-06-28	38
Histo-Center	15.5992	32.5332					1L202	2 - Private	2 - Female	1L202-405	Invasive Breast Carcinoma NST	3 - Poorly Differentiated/undifferentiated	#NULL!	32
Histo-Center	15.5992	32.5332					1L202	2 - Private	2 - Female	1L202-0763	Invasive Breast Carcinoma NST	2 - Moderately differentiated	2016-09-18	39
Histo-Center	15.5992	32.5332					1L202	2 - Private	2 - Female	1L202-0828	Invasive Breast Carcinoma NST	3 - Poorly Differentiated/undifferentiated	2015-12-09	49
Histo-Center	15.5992	32.5332					1L202	2 - Private	2 - Female	1L202-0748	Invasive Breast Carcinoma NST	2 - Moderately differentiated	2016-01-17	49
Histo-Center	15.5992	32.5332					1L202	2 - Private	2 - Female	1L202-421	Fibroepithelial Tumors		2015-08-16	42
Histo-Center	15.5992	32.5332					1L202	2 - Private	2 - Female	1L202-0749	Invasive Breast Carcinoma NST	3 - Poorly Differentiated/undifferentiated	2016-09-21	49
Histo-Center	15.5992	32.5332					1L202	2 - Private	2 - Female	1L202-0164	Invasive Breast Carcinoma NST	3 - Poorly Differentiated/undifferentiated	2015-01-11	62
Histo-Center	15.5992	32.5332					1L202	2 - Private	2 - Female	1L202-333	Invasive Breast Carcinoma NST		2016-06-05	70
Histo-Center	15.5992	32.5332					1L202	2 - Private	2 - Female	1L202-265	Invasive Breast Carcinoma NST	1 - Well differentiated	2016-11-21	40
Histo-Center	15.5992	32.5332					1L202	2 - Private	2 - Female	1L202-0743	Invasive Breast Carcinoma NST	1 - Well differentiated	2015-02-17	51
Histo-Center	15.5992	32.5332					1L202	2 - Private	2 - Female	1L202-469	Invasive Breast Carcinoma NST	2 - Moderately differentiated	2014-11-29	30
Histo-Center	15.5992	32.5332					1L202	2 - Private	2 - Female	1L202-0780	Invasive Breast Carcinoma NST	3 - Poorly Differentiated/undifferentiated	2016-10-08	60
Histo-Center	15.5992	32.5332					1L202	2 - Private	2 - Female	1L202-670	Precursor Lesions		2016-10-11	60
Histo-Center	15.5992	32.5332					1L202	2 - Private	2 - Female	1L202-0180	Invasive Breast Carcinoma NST	2 - Moderately differentiated	2015-01-17	60
Histo-Center	15.5992	32.5332					1L202	2 - Private	2 - Female	1L202-0182	Invasive Breast Carcinoma NST	2 - Moderately differentiated	2016-02-20	55
Histo-Center	15.5992	32.5332					1L202	2 - Private	2 - Female	1L202-439	Invasive Breast Carcinoma NST	2 - Moderately differentiated	2014-09-18	57
Histo-Center	15.5992	32.5332					1L202	2 - Private	2 - Female	1L202-652	Invasive Breast Carcinoma NST	3 - Poorly Differentiated/undifferentiated	2016-02-10	35
Histo-Center	15.5992	32.5332					1L202	2 - Private	2 - Female	1L202-697	Invasive Breast Carcinoma NST	3 - Poorly Differentiated/undifferentiated	2016-08-01	64
Histo-Center	15.5992	32.5332					1L202	2 - Private	2 - Female	1L202-0827	Invasive Breast Carcinoma NST	3 - Poorly Differentiated/undifferentiated	2014-02-26	35
Histo-Center	15.5992	32.5332					1L202	2 - Private	2 - Female	1L202-311	Invasive Breast Carcinoma NST	2 - Moderately differentiated	2014-11-02	50
Histo-Center	15.5992	32.5332					1L202	2 - Private	2 - Female	1L202-0026	Invasive Breast Carcinoma NST	3 - Poorly Differentiated/undifferentiated	2014-04-08	55
Histo-Center	15.5992	32.5332					1L202	2 - Private	1 - Male	1L202-395	Invasive Breast Carcinoma NST	2 - Moderately differentiated	2014-11-17	58
Histo-Center	15.5992	32.5332					1L202	2 - Private	2 - Female	1L202-09	Special Subtypes of Invasive Carcinoma	1 - Well differentiated	2015-05-24	23
Histo-Center	15.5992	32.5332					1L202	2 - Private	2 - Female	1L202-0080	Invasive Breast Carcinoma NST	1 - Well differentiated	2016-03-13	42
Histo-Center	15.5992	32.5332					1L202	2 - Private	2 - Female	1L202-487	Invasive Breast Carcinoma NST	2 - Moderately differentiated	2015-08-29	42
Histo-Center	15.5992	32.5332					1L202	2 - Private	2 - Female	1L202-507	Precursor Lesions		2014-02-05	25
Histo-Center	15.5992	32.5332					1L202	2 - Private	2 - Female	1L202-0924	Invasive Breast Carcinoma NST	2 - Moderately differentiated	2016-05-09	85
Histo-Center	15.5992	32.5332					1L202	2 - Private	2 - Female	1L202-362	Invasive Breast Carcinoma NST	3 - Poorly Differentiated/undifferentiated	2016-05-29	45
Histo-Center	15.5992	32.5332					1L202	2 - Private	2 - Female	1L202-08	Invasive Breast Carcinoma NST	3 - Poorly Differentiated/undifferentiated	2016-08-03	62
Histo-Center	15.5992	32.5332					1L202	2 - Private	1 - Male	1L202-400	Invasive Breast Carcinoma NST	2 - Moderately differentiated	2014-11-16	43
Histo-Center	15.5992	32.5332					1L202	2 - Private	2 - Female	1L202-380	Special Subtypes of Invasive Carcinoma		2015-09-14	45
Histo-Center	15.5992	32.5332					1L202	2 - Private	2 - Female	1L202-546	Invasive Breast Carcinoma NST	2 - Moderately differentiated	2015-10-13	28
Histo-Center	15.5992	32.5332					1L202	2 - Private	2 - Female	1L202-616	Invasive Breast Carcinoma NST	1 - Well differentiated	2016-07-18	56
Histo-Center	15.5992	32.5332					1L202	2 - Private	2 - Female	1L202-0856	Invasive Breast Carcinoma NST	2 - Moderately differentiated	2016-08-08	55
Histo-Center	15.5992	32.5332					1L202	2 - Private	2 - Female	1L202-579	Invasive Breast Carcinoma NST	1 - Well differentiated	2014-09-07	44
Histo-Center	15.5992	32.5332					1L202	2 - Private	2 - Female	1L202-0068	Special Subtypes of Invasive Carcinoma		2016-03-07	30
Histo-Center	15.5992	32.5332					1L202	2 - Private	2 - Female	1L202-415	Invasive Breast Carcinoma NST	2 - Moderately differentiated	2014-09-27	30
Histo-Center	15.5992	32.5332					1L202	2 - Private	2 - Female	1L202-0107	Special Subtypes of Invasive Carcinoma	3 - Poorly Differentiated/undifferentiated	2015-01-22	28
Histo-Center	15.5992	32.5332					1L202	2 - Private	2 - Female	1L202-407	Special Subtypes of Invasive Carcinoma	3 - Poorly Differentiated/undifferentiated	2014-11-17	39
Histo-Center	15.5992	32.5332					1L202	2 - Private	2 - Female	1L202-0019	Invasive Breast Carcinoma NST		2016-02-29	43
Histo-Center	15.5992	32.5332					1L202	2 - Private	2 - Female	1L202-218	Invasive Breast Carcinoma NST	2 - Moderately differentiated	2016-12-22	35
Histo-Center	15.5992	32.5332					1L202	2 - Private	2 - Female	1L202-1014	Special Subtypes of Invasive Carcinoma		2015-12-02	44
Histo-Center	15.5992	32.5332					1L202	2 - Private	2 - Female	1L202-318	Invasive Breast Carcinoma NST	2 - Moderately differentiated	2016-06-06	39
Histo-Center	15.5992	32.5332					1L202	2 - Private	2 - Female	1L202-0983	Invasive Breast Carcinoma NST	2 - Moderately differentiated	2014-07-01	40
Histo-Center	15.5992	32.5332					1L202	2 - Private	2 - Female	1L202-0098	Special Subtypes of Invasive Carcinoma	2 - Moderately differentiated	2016-01-14	78
Histo-Center	15.5992	32.5332					1L202	2 - Private	2 - Female	1L202-663	Invasive Breast Carcinoma NST	2 - Moderately differentiated	2015-02-21	40
Histo-Center	15.5992	32.5332					1L202	2 - Private	2 - Female	1L202-704	Invasive Breast Carcinoma NST	3 - Poorly Differentiated/undifferentiated	2016-07-30	35
Histo-Center	15.5992	32.5332					1L202	2 - Private	2 - Female	1L202-611	Invasive Breast Carcinoma NST	3 - Poorly Differentiated/undifferentiated	2016-07-17	45
Histo-Center	15.5992	32.5332					1L202	2 - Private	2 - Female	1L202-376	Invasive Breast Carcinoma NST	2 - Moderately differentiated	2015-10-26	62
Histo-Center	15.5992	32.5332					1L202	2 - Private	2 - Female	1L202-0852	Invasive Breast Carcinoma NST	3 - Poorly Differentiated/undifferentiated	2016-08-08	50
Histo-Center	15.5992	32.5332					1L202	2 - Private	2 - Female	1L202-0746	Invasive Breast Carcinoma NST	2 - Moderately differentiated	2016-01-03	56
Histo-Center	15.5992	32.5332					1L202	2 - Private	2 - Female	1L202-0857	Invasive Breast Carcinoma NST	3 - Poorly Differentiated/undifferentiated	2016-08-11	65
Histo-Center	15.5992	32.5332					1L202	2 - Private	2 - Female	1L202-231	Special Subtypes of Invasive Carcinoma		2016-12-08	75
Histo-Center	15.5992	32.5332					1L202	2 - Private	2 - Female	1L202-285	Special Subtypes of Invasive Carcinoma		2016-11-13	43
Histo-Center	15.5992	32.5332					1L202	2 - Private	2 - Female	1L202-258	Invasive Breast Carcinoma NST	2 - Moderately differentiated	2016-11-26	43
Histo-Center	15.5992	32.5332					1L202	2 - Private	2 - Female	1L202-636	Invasive Breast Carcinoma NST	3 - Poorly Differentiated/undifferentiated	2016-11-02	45
Histo-Center	15.5992	32.5332					1L202	2 - Private	2 - Female	1L202-273	Invasive Breast Carcinoma NST	3 - Poorly Differentiated/undifferentiated	2016-11-19	45
Histo-Center	15.5992	32.5332					1L202	2 - Private	2 - Female	1L202-223	Special Subtypes of Invasive Carcinoma	2 - Moderately differentiated	2016-12-15	80
Histo-Center	15.5992	32.5332					1L202	2 - Private	2 - Female	1L202-607	Invasive Breast Carcinoma NST	2 - Moderately differentiated	2014-12-18	39
Histo-Center	15.5992	32.5332					1L202	2 - Private	2 - Female	1L202-628	Special Subtypes of Invasive Carcinoma	2 - Moderately differentiated	2016-11-03	81
Histo-Center	15.5992	32.5332					1L202	2 - Private	2 - Female	1L202-234	Precursor Lesions		2016-02-14	65
Histo-Center	15.5992	32.5332					1L202	2 - Private	2 - Female	1L202-0722	Invasive Breast Carcinoma NST	3 - Poorly Differentiated/undifferentiated	2016-10-01
Histo-Center	15.5992	32.5332					1L202	2 - Private	2 - Female	1L202-236	Invasive Breast Carcinoma NST	2 - Moderately differentiated	2016-12-06	40
Histo-Center	15.5992	32.5332					1L202	2 - Private	2 - Female	1L202-0186	Invasive Breast Carcinoma NST	3 - Poorly Differentiated/undifferentiated	2016-12-28	37
Histo-Center	15.5992	32.5332					1L202	2 - Private	2 - Female	1L202-702	Invasive Breast Carcinoma NST	2 - Moderately differentiated	2016-08-02	37
Histo-Center	15.5992	32.5332					1L202	2 - Private	2 - Female	1L202-0798	Invasive Breast Carcinoma NST	2 - Moderately differentiated	2016-09-03	57
Histo-Center	15.5992	32.5332					1L202	2 - Private	2 - Female	1L202-230	Invasive Breast Carcinoma NST	2 - Moderately differentiated	2016-12-10	25
Histo-Center	15.5992	32.5332					1L202	2 - Private	1 - Male	1L202-678	Invasive Breast Carcinoma NST	3 - Poorly Differentiated/undifferentiated	2015-10-26	35
Histo-Center	15.5992	32.5332					1L202	2 - Private	2 - Female	1L202-0199	Invasive Breast Carcinoma NST		2016-12-25	25
Histo-Center	15.5992	32.5332					1L202	2 - Private	2 - Female	1L202-0962	Invasive Breast Carcinoma NST	2 - Moderately differentiated	2016-04-10	41
Histo-Center	15.5992	32.5332					1L202	2 - Private	2 - Female	1L202-0018	Invasive Breast Carcinoma NST	3 - Poorly Differentiated/undifferentiated	2016-02-24	50
Histo-Center	15.5992	32.5332					1L202	2 - Private	2 - Female	1L202-0100	Invasive Breast Carcinoma NST	2 - Moderately differentiated	2014-06-02	52
Histo-Center	15.5992	32.5332					1L202	2 - Private	2 - Female	1L202-0073	Invasive Breast Carcinoma NST	3 - Poorly Differentiated/undifferentiated	2014-04-30	52
Histo-Center	15.5992	32.5332					1L202	2 - Private	2 - Female	1L202-0124	Pagets Disease of the Nipple		2016-03-22	38
Histo-Center	15.5992	32.5332					1L202	2 - Private	2 - Female	1L202-0097	Invasive Breast Carcinoma NST	2 - Moderately differentiated	2015-01-20	37
Histo-Center	15.5992	32.5332					1L202	2 - Private	2 - Female	1L202-0938	Special Subtypes of Invasive Carcinoma	1 - Well differentiated	2014-06-23	44
Histo-Center	15.5992	32.5332					1L202	2 - Private	2 - Female	1L202-659	Invasive Breast Carcinoma NST	3 - Poorly Differentiated/undifferentiated	2014-03-09	45
Histo-Center	15.5992	32.5332					1L202	2 - Private	2 - Female	1L202-0795	Invasive Breast Carcinoma NST	2 - Moderately differentiated	2016-09-19	50
Histo-Center	15.5992	32.5332					1L202	2 - Private	2 - Female	1L202-282	Special Subtypes of Invasive Carcinoma		#NULL!	54
Histo-Center	15.5992	32.5332					1L202	2 - Private	2 - Female	1L202-680	Invasive Breast Carcinoma NST	3 - Poorly Differentiated/undifferentiated	2015-10-27	42
Histo-Center	15.5992	32.5332					1L202	2 - Private	2 - Female	1L202-0074	Invasive Breast Carcinoma NST	2 - Moderately differentiated	2015-04-08	39
Histo-Center	15.5992	32.5332					1L202	2 - Private	2 - Female	1L202-0140	Invasive Breast Carcinoma NST	2 - Moderately differentiated	2015-01-10	35
Histo-Center	15.5992	32.5332					1L202	2 - Private	2 - Female	1L202-314	Precursor Lesions		2015-09-02	50
Histo-Center	15.5992	32.5332					1L202	2 - Private	2 - Female	1L202-468	Precursor Lesions		2015-10-11	50
Histo-Center	15.5992	32.5332					1L202	2 - Private	2 - Female	1L202-0066	Invasive Breast Carcinoma NST	3 - Poorly Differentiated/undifferentiated	2015-04-04	67
Histo-Center	15.5992	32.5332					1L202	2 - Private	2 - Female	1L202-0158	Special Subtypes of Invasive Carcinoma	2 - Moderately differentiated	2015-05-04	88
Histo-Center	15.5992	32.5332					1L202	2 - Private	2 - Female	1L202-0173	Invasive Breast Carcinoma NST	2 - Moderately differentiated	2016-02-17	62
Histo-Center	15.5992	32.5332					1L202	2 - Private	1 - Male	1L202-0039	Special Subtypes of Invasive Carcinoma	2 - Moderately differentiated	2015-03-24	17
Histo-Center	15.5992	32.5332					1L202	2 - Private	1 - Male	1L202-502	Invasive Breast Carcinoma NST	1 - Well differentiated	2016-10-09	50
Histo-Center	15.5992	32.5332					1L202	2 - Private	2 - Female	1L202-0785	Special Subtypes of Invasive Carcinoma		2014-02-27	43
Histo-Center	15.5992	32.5332					1L202	2 - Private	2 - Female	1L202-0993	Invasive Breast Carcinoma NST	3 - Poorly Differentiated/undifferentiated	2016-04-14	35
Histo-Center	15.5992	32.5332					1L202	2 - Private	2 - Female	1L202-0088	Invasive Breast Carcinoma NST	2 - Moderately differentiated	2015-04-18	57
Histo-Center	15.5992	32.5332					1L202	2 - Private	2 - Female	1L202-0951	Invasive Breast Carcinoma NST	1 - Well differentiated	2016-04-26	37
Histo-Center	15.5992	32.5332					1L202	2 - Private	2 - Female	1L202-0065	Invasive Breast Carcinoma NST	3 - Poorly Differentiated/undifferentiated	2014-04-27	35
Histo-Center	15.5992	32.5332					1L202	2 - Private	2 - Female	1L202-0079	Invasive Breast Carcinoma NST	2 - Moderately differentiated	2015-04-14	31
Histo-Center	15.5992	32.5332					1L202	2 - Private	2 - Female	1L202-0064	Invasive Breast Carcinoma NST	2 - Moderately differentiated	2015-04-02	31
Histo-Center	15.5992	32.5332					1L202	2 - Private	2 - Female	1L202-0195	Precursor Lesions		2015-03-07	32
Histo-Center	15.5992	32.5332					1L202	2 - Private	2 - Female	1L202-537	Invasive Breast Carcinoma NST	3 - Poorly Differentiated/undifferentiated	2016-06-29	45
Histo-Center	15.5992	32.5332					1L202	2 - Private	2 - Female	1L202-691	Invasive Breast Carcinoma NST	3 - Poorly Differentiated/undifferentiated	2016-07-27	47
Histo-Center	15.5992	32.5332					1L202	2 - Private	2 - Female	1L202-599	Invasive Breast Carcinoma NST	3 - Poorly Differentiated/undifferentiated	2016-07-12	47
Histo-Center	15.5992	32.5332					1L202	2 - Private	2 - Female	1L202-0060	Fibroepithelial Tumors		2014-04-24	50
Histo-Center	15.5992	32.5332					1L202	2 - Private	2 - Female	1L202-247	Invasive Breast Carcinoma NST	2 - Moderately differentiated	2016-11-30	76
Histo-Center	15.5992	32.5332					1L202	2 - Private	2 - Female	1L202-692	Others		2015-01-04	60
Histo-Center	15.5992	32.5332					1L202	2 - Private	2 - Female	1L202-0081	Invasive Breast Carcinoma NST	3 - Poorly Differentiated/undifferentiated	2014-05-05	52
Histo-Center	15.5992	32.5332					1L202	2 - Private	2 - Female	1L202-458	Invasive Breast Carcinoma NST	3 - Poorly Differentiated/undifferentiated	2014-11-20	52
Histo-Center	15.5992	32.5332					1L202	2 - Private	2 - Female	1L202-0051	Invasive Breast Carcinoma NST	2 - Moderately differentiated	2016-01-12	35
Histo-Center	15.5992	32.5332					1L202	2 - Private	2 - Female	1L202-338	Invasive Breast Carcinoma NST	2 - Moderately differentiated	2016-06-12	60
Histo-Center	15.5992	32.5332					1L202	2 - Private	2 - Female	1L202-0156	Special Subtypes of Invasive Carcinoma		2015-05-30	60
Histo-Center	15.5992	32.5332					1L202	2 - Private	2 - Female	1L202-453	Invasive Breast Carcinoma NST	2 - Moderately differentiated	2015-09-17	55
Histo-Center	15.5992	32.5332					1L202	2 - Private	2 - Female	1L202-347	Invasive Breast Carcinoma NST	3 - Poorly Differentiated/undifferentiated	2016-05-31	50
Histo-Center	15.5992	32.5332					1L202	2 - Private	2 - Female	1L202-287	Invasive Breast Carcinoma NST	3 - Poorly Differentiated/undifferentiated	2016-02-13	33
Histo-Center	15.5992	32.5332					1L202	2 - Private	2 - Female	1L202-492	Invasive Breast Carcinoma NST	3 - Poorly Differentiated/undifferentiated	2016-07-17	45
Histo-Center	15.5992	32.5332					1L202	2 - Private	2 - Female	1L202-0824	Invasive Breast Carcinoma NST	1 - Well differentiated	2015-12-28	36
Histo-Center	15.5992	32.5332					1L202	2 - Private	2 - Female	1L202-505	Special Subtypes of Invasive Carcinoma		2016-05-14	52
Histo-Center	15.5992	32.5332					1L202	2 - Private	2 - Female	1L202-361	Special Subtypes of Invasive Carcinoma		2016-06-13	52
Histo-Center	15.5992	32.5332					1L202	2 - Private	2 - Female	1L202-317	Invasive Breast Carcinoma NST	2 - Moderately differentiated	2015-09-14	55
Histo-Center	15.5992	32.5332					1L202	2 - Private	2 - Female	1L202-520	Invasive Breast Carcinoma NST	2 - Moderately differentiated	2014-09-25	56
Histo-Center	15.5992	32.5332					1L202	2 - Private	2 - Female	1L202-381	Invasive Breast Carcinoma NST	3 - Poorly Differentiated/undifferentiated	2015-09-08	55
Histo-Center	15.5992	32.5332					1L202	2 - Private	2 - Female	1L202-621	Invasive Breast Carcinoma NST	2 - Moderately differentiated	2015-10-24	53
Histo-Center	15.5992	32.5332					1L202	2 - Private	2 - Female	1L202-528	Invasive Breast Carcinoma NST	2 - Moderately differentiated	2016-05-23	53
Histo-Center	15.5992	32.5332					1L202	2 - Private	1 - Male	1L202-555	Invasive Breast Carcinoma NST	2 - Moderately differentiated	2014-12-14	35
Histo-Center	15.5992	32.5332					1L202	2 - Private	2 - Female	1L202-456	Invasive Breast Carcinoma NST	2 - Moderately differentiated	2015-09-19	65
Histo-Center	15.5992	32.5332					1L202	2 - Private	2 - Female	1L202-541	Precursor Lesions		2016-07-03	44
Histo-Center	15.5992	32.5332					1L202	2 - Private	2 - Female	1L202-0989	Special Subtypes of Invasive Carcinoma		2015-01-24	57
Histo-Center	15.5992	32.5332					1L202	2 - Private	2 - Female	1L202-0096	Invasive Breast Carcinoma NST	2 - Moderately differentiated	2015-04-19	37
Histo-Center	15.5992	32.5332					1L202	2 - Private	2 - Female	1L202-224	Precursor Lesions		2016-12-13	24
Histo-Center	15.5992	32.5332					1L202	2 - Private	2 - Female	1L202-0160	Invasive Breast Carcinoma NST		#NULL!	70
Histo-Center	15.5992	32.5332					1L202	2 - Private	2 - Female	1L202-686	Invasive Breast Carcinoma NST	2 - Moderately differentiated	2015-11-15	40
Histo-Center	15.5992	32.5332					1L202	2 - Private	2 - Female	1L202-0128	Invasive Breast Carcinoma NST	2 - Moderately differentiated	2015-04-28	48
Histo-Center	15.5992	32.5332					1L202	2 - Private	2 - Female	1L202-0832	Invasive Breast Carcinoma NST	2 - Moderately differentiated	2016-08-27	55
Histo-Center	15.5992	32.5332					1L202	2 - Private	2 - Female	1L202-0859	Invasive Breast Carcinoma NST	1 - Well differentiated	2015-11-19	42
Histo-Center	15.5992	32.5332					1L202	2 - Private	2 - Female	1L202-0153	Invasive Breast Carcinoma NST	3 - Poorly Differentiated/undifferentiated	2015-04-30	53
Histo-Center	15.5992	32.5332					1L202	2 - Private	2 - Female	1L202-550	Invasive Breast Carcinoma NST	3 - Poorly Differentiated/undifferentiated	2016-07-17	53
Histo-Center	15.5992	32.5332					1L202	2 - Private	2 - Female	1L202-612	Invasive Breast Carcinoma NST	1 - Well differentiated	2016-07-17	50
Histo-Center	15.5992	32.5332					1L202	2 - Private	2 - Female	1L202-0896	Special Subtypes of Invasive Carcinoma	1 - Well differentiated	2016-04-25	66
Histo-Center	15.5992	32.5332					1L202	2 - Private	2 - Female	1L202-0078	Invasive Breast Carcinoma NST	3 - Poorly Differentiated/undifferentiated	2015-04-11	55
Histo-Center	15.5992	32.5332					1L202	2 - Private	2 - Female	1L202-0093	Invasive Breast Carcinoma NST	2 - Moderately differentiated	2014-05-11	45
Histo-Center	15.5992	32.5332					1L202	2 - Private	2 - Female	1L202-0917	Invasive Breast Carcinoma NST	2 - Moderately differentiated	2015-06-23	55
Histo-Center	15.5992	32.5332					1L202	2 - Private	2 - Female	1L202-0922	Special Subtypes of Invasive Carcinoma	1 - Well differentiated	2014-08-07	55
Histo-Center	15.5992	32.5332					1L202	2 - Private	2 - Female	1L202-0728	Invasive Breast Carcinoma NST	3 - Poorly Differentiated/undifferentiated	2016-01-06	29
Histo-Center	15.5992	32.5332					1L202	2 - Private	2 - Female	1L202-0155	Invasive Breast Carcinoma NST	1 - Well differentiated	2016-04-07	45
Histo-Center	15.5992	32.5332					1L202	2 - Private	2 - Female	1L202-249	Invasive Breast Carcinoma NST	2 - Moderately differentiated	2016-12-01	35
Histo-Center	15.5992	32.5332					1L202	2 - Private	2 - Female	1L202-689	Special Subtypes of Invasive Carcinoma	1 - Well differentiated	2015-01-04	60
Histo-Center	15.5992	32.5332					1L202	2 - Private	2 - Female	1L202-369	Precursor Lesions	3 - Poorly Differentiated/undifferentiated	2014-09-29	47
Histo-Center	15.5992	32.5332					1L202	2 - Private	2 - Female	1L202-245	Invasive Breast Carcinoma NST	1 - Well differentiated	2015-01-14	32
Histo-Center	15.5992	32.5332					1L202	2 - Private	2 - Female	1L202-0934	Others		2016-04-06	35
Histo-Center	15.5992	32.5332					1L202	2 - Private	2 - Female	1L202-642	Special Subtypes of Invasive Carcinoma		2016-10-29	43
Histo-Center	15.5992	32.5332					1L202	2 - Private	2 - Female	1L202-442	Invasive Breast Carcinoma NST	1 - Well differentiated	2014-09-24	65
Histo-Center	15.5992	32.5332					1L202	2 - Private	2 - Female	1L202-664	Special Subtypes of Invasive Carcinoma	1 - Well differentiated	2016-10-13	60
Histo-Center	15.5992	32.5332					1L202	2 - Private	2 - Female	1L202-389	Invasive Breast Carcinoma NST	2 - Moderately differentiated	2016-03-19	50
Histo-Center	15.5992	32.5332					1L202	2 - Private	2 - Female	1L202-0908	Invasive Breast Carcinoma NST		2016-04-02	65
Histo-Center	15.5992	32.5332					1L202	2 - Private	2 - Female	1L202-501	Invasive Breast Carcinoma NST	2 - Moderately differentiated	2014-09-14	60
Histo-Center	15.5992	32.5332					1L202	2 - Private	2 - Female	1L202-605	Invasive Breast Carcinoma NST	2 - Moderately differentiated	#NULL!	45
Histo-Center	15.5992	32.5332					1L202	2 - Private	2 - Female	1L202-0911	Invasive Breast Carcinoma NST	3 - Poorly Differentiated/undifferentiated	2016-01-14	35
Histo-Center	15.5992	32.5332					1L202	2 - Private	2 - Female	1L202-594	Invasive Breast Carcinoma NST	3 - Poorly Differentiated/undifferentiated	2016-05-03	45
Histo-Center	15.5992	32.5332					1L202	2 - Private	2 - Female	1L202-259	Invasive Breast Carcinoma NST	2 - Moderately differentiated	2016-11-27	48
Histo-Center	15.5992	32.5332					1L202	2 - Private	2 - Female	1L202-661	Invasive Breast Carcinoma NST	3 - Poorly Differentiated/undifferentiated	2016-10-20	35
Histo-Center	15.5992	32.5332					1L202	2 - Private	2 - Female	1L202-0863	Invasive Breast Carcinoma NST	2 - Moderately differentiated	2016-08-14	40
Histo-Center	15.5992	32.5332					1L202	2 - Private	2 - Female	1L202-09	Invasive Breast Carcinoma NST	2 - Moderately differentiated	2016-04-10	60
Histo-Center	15.5992	32.5332					1L202	2 - Private	2 - Female	1L202-0188	Invasive Breast Carcinoma NST	3 - Poorly Differentiated/undifferentiated	2016-02-20	44
Histo-Center	15.5992	32.5332					1L202	2 - Private	2 - Female	1L202-581	Fibroepithelial Tumors		2015-07-02	22
Histo-Center	15.5992	32.5332					1L202	2 - Private	2 - Female	1L202-718	Invasive Breast Carcinoma NST	3 - Poorly Differentiated/undifferentiated	2014-03-05	62
Histo-Center	15.5992	32.5332					1L202	2 - Private	2 - Female	1L202-0976	Invasive Breast Carcinoma NST		2016-08-14	32
Histo-Center	15.5992	32.5332					1L202	2 - Private	2 - Female	1L202-	Invasive Breast Carcinoma NST	2 - Moderately differentiated	2015-08-02	39
Histo-Center	15.5992	32.5332					1L202	2 - Private	2 - Female	1L202-0189	Precursor Lesions		2016-12-27	59
Histo-Center	15.5992	32.5332					1L202	2 - Private	2 - Female	1L202-0889	Invasive Breast Carcinoma NST	2 - Moderately differentiated	2016-05-01	60
Histo-Center	15.5992	32.5332					1L202	2 - Private	2 - Female	1L202-0979	Invasive Breast Carcinoma NST	3 - Poorly Differentiated/undifferentiated	2015-11-24	50
Histo-Center	15.5992	32.5332					1L202	2 - Private	2 - Female	1L202-606	Fibroepithelial Tumors		2015-10-20	51
Histo-Center	15.5992	32.5332					1L202	2 - Private	2 - Female	1L202-665	Special Subtypes of Invasive Carcinoma		2016-10-13	53
Histo-Center	15.5992	32.5332					1L202	2 - Private	2 - Female	1L202-716	Special Subtypes of Invasive Carcinoma		2016-10-06	53
Histo-Center	15.5992	32.5332					1L202	2 - Private	2 - Female	1L202-688	Invasive Breast Carcinoma NST	3 - Poorly Differentiated/undifferentiated	2016-07-25	32
Histo-Center	15.5992	32.5332					1L202	2 - Private	2 - Female	1L202-0214	Special Subtypes of Invasive Carcinoma		2016-12-17	40
Histo-Center	15.5992	32.5332					1L202	2 - Private	2 - Female	1L202-0059	Invasive Breast Carcinoma NST	2 - Moderately differentiated	2014-04-23	35
Histo-Center	15.5992	32.5332					1L202	2 - Private	1 - Male	1L202-0058	Invasive Breast Carcinoma NST	2 - Moderately differentiated	2014-04-20	75
Histo-Center	15.5992	32.5332					1L202	2 - Private	1 - Male	1L202-08	Invasive Breast Carcinoma NST	3 - Poorly Differentiated/undifferentiated	2016-08-28	85
Histo-Center	15.5992	32.5332					1L202	2 - Private	2 - Female	1L202-656	Special Subtypes of Invasive Carcinoma	1 - Well differentiated	2016-11-06	46
Histo-Center	15.5992	32.5332					1L202	2 - Private	2 - Female	1L202-299	Special Subtypes of Invasive Carcinoma		2016-11-08	65
Histo-Center	15.5992	32.5332					1L202	2 - Private	2 - Female	1L202-0897	Invasive Breast Carcinoma NST		2016-08-28	50
Histo-Center	15.5992	32.5332					1L202	2 - Private	2 - Female	1L202-251	Invasive Breast Carcinoma NST	2 - Moderately differentiated	2016-12-04	53
Histo-Center	15.5992	32.5332					1L202	2 - Private	2 - Female	1L202-0872	Invasive Breast Carcinoma NST	2 - Moderately differentiated	2016-05-05	30
Histo-Center	15.5992	32.5332					1L202	2 - Private	2 - Female	1L202-0024	Invasive Breast Carcinoma NST	2 - Moderately differentiated	2014-04-08	45
Histo-Center	15.5992	32.5332					1L202	2 - Private	2 - Female	1L202-0724	Invasive Breast Carcinoma NST	3 - Poorly Differentiated/undifferentiated	2016-09-29	38
Histo-Center	15.5992	32.5332					1L202	2 - Private	2 - Female	1L202-0873	Invasive Breast Carcinoma NST	3 - Poorly Differentiated/undifferentiated	2014-04-10	50
Histo-Center	15.5992	32.5332					1L202	2 - Private	2 - Female	1L202-0941	Invasive Breast Carcinoma NST	3 - Poorly Differentiated/undifferentiated	2016-06-11	30
Histo-Center	15.5992	32.5332					1L202	2 - Private	2 - Female	1L202-598	Invasive Breast Carcinoma NST	2 - Moderately differentiated	2014-12-14	32
Histo-Center	15.5992	32.5332					1L202	2 - Private	2 - Female	1L202-445	Special Subtypes of Invasive Carcinoma	2 - Moderately differentiated	2015-08-17	26
Histo-Center	15.5992	32.5332					1L202	2 - Private	2 - Female	1L202-0744	Invasive Breast Carcinoma NST		2016-09-24	40
Histo-Center	15.5992	32.5332					1L202	2 - Private	2 - Female	1L202-538	Invasive Breast Carcinoma NST	2 - Moderately differentiated	2014-12-09	45
Histo-Center	15.5992	32.5332					1L202	2 - Private	2 - Female	1L202-435	Invasive Breast Carcinoma NST	1 - Well differentiated	#NULL!	28
Histo-Center	15.5992	32.5332					1L202	2 - Private	2 - Female	1L202-0038	Invasive Breast Carcinoma NST	2 - Moderately differentiated	2014-04-15	33
Histo-Center	15.5992	32.5332					1L202	2 - Private	2 - Female	1L202-0056	Invasive Breast Carcinoma NST	2 - Moderately differentiated	2014-04-20	33
Histo-Center	15.5992	32.5332					1L202	2 - Private	2 - Female	1L202-280	Invasive Breast Carcinoma NST	2 - Moderately differentiated	2016-11-15	40
Histo-Center	15.5992	32.5332					1L202	2 - Private	2 - Female	1L202-531	Invasive Breast Carcinoma NST		2016-07-03	40
Histo-Center	15.5992	32.5332					1L202	2 - Private	2 - Female	1L202-0101	Invasive Breast Carcinoma NST	2 - Moderately differentiated	2015-01-24	60
Histo-Center	15.5992	32.5332					1L202	2 - Private	2 - Female	1L202-0753	Invasive Breast Carcinoma NST	3 - Poorly Differentiated/undifferentiated	2016-11-20	50
Histo-Center	15.5992	32.5332					1L202	2 - Private	2 - Female	1L202-0961	Special Subtypes of Invasive Carcinoma		2015-05-24	60
Histo-Center	15.5992	32.5332					1L202	2 - Private	2 - Female	1L202-0902	Invasive Breast Carcinoma NST	2 - Moderately differentiated	2014-06-10	39
Histo-Center	15.5992	32.5332					1L202	2 - Private	2 - Female	1L202-0952	Invasive Breast Carcinoma NST	1 - Well differentiated	2016-04-24	40
Histo-Center	15.5992	32.5332					1L202	2 - Private	2 - Female	1L202-340	Invasive Breast Carcinoma NST	2 - Moderately differentiated	2016-05-31	25
Histo-Center	15.5992	32.5332					1L202	2 - Private	2 - Female	1L202-3	Invasive Breast Carcinoma NST	2 - Moderately differentiated	2015-09-12	80
Histo-Center	15.5992	32.5332					1L202	2 - Private	2 - Female	1L202-328	Invasive Breast Carcinoma NST	3 - Poorly Differentiated/undifferentiated	2015-09-07	54
Histo-Center	15.5992	32.5332					1L202	2 - Private	2 - Female	1L202-08	Invasive Breast Carcinoma NST	2 - Moderately differentiated	2016-08-04	33
Histo-Center	15.5992	32.5332					1L202	2 - Private	2 - Female	1L202-471	Invasive Breast Carcinoma NST	3 - Poorly Differentiated/undifferentiated	2015-09-20	48
Histo-Center	15.5992	32.5332					1L202	2 - Private	2 - Female	1L202-593	Invasive Breast Carcinoma NST	2 - Moderately differentiated	2015-07-30	39
Histo-Center	15.5992	32.5332					1L202	2 - Private	2 - Female	1L202-0086	Special Subtypes of Invasive Carcinoma	1 - Well differentiated	2015-04-15	80
Histo-Center	15.5992	32.5332					1L202	2 - Private	2 - Female	1L202-0099	Special Subtypes of Invasive Carcinoma		2014-05-13	75
Histo-Center	15.5992	32.5332					1L202	2 - Private	2 - Female	1L202-0822	Invasive Breast Carcinoma NST	2 - Moderately differentiated	2015-11-15	75
Histo-Center	15.5992	32.5332					1L202	2 - Private	2 - Female	1L202-0982	Invasive Breast Carcinoma NST	3 - Poorly Differentiated/undifferentiated	2014-07-03	60
Histo-Center	15.5992	32.5332					1L202	2 - Private	2 - Female	1L202-0076	Carcinoma of Mixed Types	3 - Poorly Differentiated/undifferentiated	2014-05-03	65
Histo-Center	15.5992	32.5332					1L202	2 - Private	2 - Female	1L202-602	Invasive Breast Carcinoma NST	3 - Poorly Differentiated/undifferentiated	2015-10-20	41
Histo-Center	15.5992	32.5332					1L202	2 - Private	2 - Female	1L202-0090	Invasive Breast Carcinoma NST	2 - Moderately differentiated	2016-03-17	60
Histo-Center	15.5992	32.5332					1L202	2 - Private	2 - Female	1L202-1002	Invasive Breast Carcinoma NST	2 - Moderately differentiated	2016-08-29	47
Histo-Center	15.5992	32.5332					1L202	2 - Private	1 - Male	1L202-0890	Invasive Breast Carcinoma NST	3 - Poorly Differentiated/undifferentiated	2015-07-13	27
Histo-Center	15.5992	32.5332					1L202	2 - Private	2 - Female	1L202-0045	Invasive Breast Carcinoma NST	1 - Well differentiated	2016-03-02	70
Histo-Center	15.5992	32.5332					1L202	2 - Private	2 - Female	1L202-0751	Special Subtypes of Invasive Carcinoma	2 - Moderately differentiated	2016-02-08	49
Histo-Center	15.5992	32.5332					1L202	2 - Private	2 - Female	1L202-0041	Others		2015-03-31	25
Histo-Center	15.5992	32.5332					1L202	2 - Private	2 - Female	1L202-0072	Invasive Breast Carcinoma NST	3 - Poorly Differentiated/undifferentiated	2016-01-17	50
Histo-Center	15.5992	32.5332					1L202	2 - Private	2 - Female	1L202-0194	Invasive Breast Carcinoma NST	3 - Poorly Differentiated/undifferentiated	2016-12-29	38
Histo-Center	15.5992	32.5332					1L202	2 - Private	2 - Female	1L202-312	Invasive Breast Carcinoma NST	3 - Poorly Differentiated/undifferentiated	2015-09-02	50
Histo-Center	15.5992	32.5332					1L202	2 - Private	2 - Female	1L202-0030	Invasive Breast Carcinoma NST	2 - Moderately differentiated	2016-01-12	42
Histo-Center	15.5992	32.5332					1L202	2 - Private	2 - Female	1L202-278	Bilateral Breast Carcinoma		2016-11-15	48
Histo-Center	15.5992	32.5332					1L202	2 - Private	2 - Female	1L202-0789	Invasive Breast Carcinoma NST	2 - Moderately differentiated	2016-09-03	70
Histo-Center	15.5992	32.5332					1L202	2 - Private	2 - Female	1L202-0742	Invasive Breast Carcinoma NST	3 - Poorly Differentiated/undifferentiated	2016-10-09	70
Histo-Center	15.5992	32.5332					1L202	2 - Private	2 - Female	1L202-0759	Invasive Breast Carcinoma NST		2015-12-23	42
Histo-Center	15.5992	32.5332					1L202	2 - Private	2 - Female	1L202-296	Invasive Breast Carcinoma NST	2 - Moderately differentiated	2016-11-07	31
Histo-Center	15.5992	32.5332					1L202	2 - Private	2 - Female	1L202-440	Invasive Breast Carcinoma NST	2 - Moderately differentiated	2014-09-18	34
Histo-Center	15.5992	32.5332					1L202	2 - Private	2 - Female	1L202-504	Invasive Breast Carcinoma NST	2 - Moderately differentiated	2014-09-10	34
Histo-Center	15.5992	32.5332					1L202	2 - Private	2 - Female	1L202-254	Special Subtypes of Invasive Carcinoma		2016-11-27	60
Histo-Center	15.5992	32.5332					1L202	2 - Private	2 - Female	1L202-0914	Invasive Breast Carcinoma NST	3 - Poorly Differentiated/undifferentiated	2014-08-21	45
Histo-Center	15.5992	32.5332					1L202	2 - Private	2 - Female	1L202-0215	Invasive Breast Carcinoma NST	2 - Moderately differentiated	2015-01-17	42
Histo-Center	15.5992	32.5332					1L202	2 - Private	2 - Female	1L202-583	Invasive Breast Carcinoma NST	3 - Poorly Differentiated/undifferentiated	2014-08-26	55
Histo-Center	15.5992	32.5332					1L202	2 - Private	2 - Female	1L202-518	Invasive Breast Carcinoma NST	2 - Moderately differentiated	2014-09-22	55
Histo-Center	15.5992	32.5332					1L202	2 - Private	2 - Female	1L202-610	Invasive Breast Carcinoma NST		2015-10-21	40
Histo-Center	15.5992	32.5332					1L202	2 - Private	2 - Female	1L202-391	Invasive Breast Carcinoma NST	2 - Moderately differentiated	2014-11-13	60
Histo-Center	15.5992	32.5332					1L202	2 - Private	2 - Female	1L202-307	Special Subtypes of Invasive Carcinoma	1 - Well differentiated	2014-10-30	60
Histo-Center	15.5992	32.5332					1L202	2 - Private	2 - Female	1L202-248	Invasive Breast Carcinoma NST	2 - Moderately differentiated	2016-12-12	61
Histo-Center	15.5992	32.5332					1L202	2 - Private	2 - Female	1L202-345	Invasive Breast Carcinoma NST	2 - Moderately differentiated	2014-02-09	45
Histo-Center	15.5992	32.5332					1L202	2 - Private	2 - Female	1L202-0023	Invasive Breast Carcinoma NST	3 - Poorly Differentiated/undifferentiated	2015-01-15	62
Histo-Center	15.5992	32.5332					1L202	2 - Private	2 - Female	1L202-334	Special Subtypes of Invasive Carcinoma		2014-02-09	43
Histo-Center	15.5992	32.5332					1L202	2 - Private	2 - Female	1L202-255	Invasive Breast Carcinoma NST	2 - Moderately differentiated	2016-11-26	60
Histo-Center	15.5992	32.5332					1L202	2 - Private	2 - Female	1L202-644	Invasive Breast Carcinoma NST	2 - Moderately differentiated	2016-11-06	60
Histo-Center	15.5992	32.5332					1L202	2 - Private	2 - Female	1L202-703	Special Subtypes of Invasive Carcinoma	1 - Well differentiated	2014-02-18	46
Histo-Center	15.5992	32.5332					1L202	2 - Private	2 - Female	1L202-0936	Special Subtypes of Invasive Carcinoma		2016-04-05	40
Histo-Center	15.5992	32.5332					1L202	2 - Private	2 - Female	1L202-474	Invasive Breast Carcinoma NST	3 - Poorly Differentiated/undifferentiated	2016-06-20	25
Histo-Center	15.5992	32.5332					1L202	2 - Private	2 - Female	1L202-404	Invasive Breast Carcinoma NST	2 - Moderately differentiated	2015-09-14	30
Histo-Center	15.5992	32.5332					1L202	2 - Private	2 - Female	1L202-568	Invasive Breast Carcinoma NST	2 - Moderately differentiated	2014-02-04	50
Histo-Center	15.5992	32.5332					1L202	2 - Private	2 - Female	1L202-562	Precursor Lesions		2014-09-11	50
Histo-Center	15.5992	32.5332					1L202	2 - Private	2 - Female	1L202-302	Invasive Breast Carcinoma NST	2 - Moderately differentiated	2014-10-27	58
Histo-Center	15.5992	32.5332					1L202	2 - Private	2 - Female	1L202-0747	Invasive Breast Carcinoma NST	3 - Poorly Differentiated/undifferentiated	2015-12-31	70
Histo-Center	15.5992	32.5332					1L202	2 - Private	2 - Female	1L202-0790	Special Subtypes of Invasive Carcinoma	3 - Poorly Differentiated/undifferentiated	2016-01-10	35
Histo-Center	15.5992	32.5332					1L202	2 - Private	2 - Female	1L202-1003	Invasive Breast Carcinoma NST	2 - Moderately differentiated	2016-04-17	53
Histo-Center	15.5992	32.5332					1L202	2 - Private	2 - Female	1L202-0891	Invasive Breast Carcinoma NST	3 - Poorly Differentiated/undifferentiated	2015-06-26	30
Histo-Center	15.5992	32.5332					1L202	2 - Private	2 - Female	1L202-506	Precursor Lesions		2014-09-10	46
Histo-Center	15.5992	32.5332					1L202	2 - Private	2 - Female	1L202-0991	Special Subtypes of Invasive Carcinoma	2 - Moderately differentiated	2015-07-13	52
Histo-Center	15.5992	32.5332					1L202	2 - Private	2 - Female	1L202-0197	Invasive Breast Carcinoma NST	3 - Poorly Differentiated/undifferentiated	2016-12-27	44
Histo-Center	15.5992	32.5332					1L202	2 - Private	2 - Female	1L202-0207	Special Subtypes of Invasive Carcinoma		2016-12-20	40
Histo-Center	15.5992	32.5332					1L202	2 - Private	2 - Female	1L202-0903	Precursor Lesions		2015-05-13	35
Histo-Center	15.5992	32.5332					1L202	2 - Private	2 - Female	1L202-0918	Invasive Breast Carcinoma NST	2 - Moderately differentiated	2016-10-16	80
Histo-Center	15.5992	32.5332					1L202	2 - Private	2 - Female	1L202-547	Invasive Breast Carcinoma NST	1 - Well differentiated	2016-07-03	36
Histo-Center	15.5992	32.5332					1L202	2 - Private	2 - Female	1L202-603	Invasive Breast Carcinoma NST	2 - Moderately differentiated	2016-07-14	56
Histo-Center	15.5992	32.5332					1L202	2 - Private	2 - Female	1L202-402	Invasive Breast Carcinoma NST	2 - Moderately differentiated	2016-06-15	50
Histo-Center	15.5992	32.5332					1L202	2 - Private	2 - Female	1L202-646	Invasive Breast Carcinoma NST	3 - Poorly Differentiated/undifferentiated	2016-10-26	50
Histo-Center	15.5992	32.5332					1L202	2 - Private	2 - Female	1L202-559	Invasive Breast Carcinoma NST	3 - Poorly Differentiated/undifferentiated	2016-07-10	42
Histo-Center	15.5992	32.5332					1L202	2 - Private	2 - Female	1L202-575	Invasive Breast Carcinoma NST	3 - Poorly Differentiated/undifferentiated	2016-05-23	40
Histo-Center	15.5992	32.5332					1L202	2 - Private	2 - Female	1L202-674	Special Subtypes of Invasive Carcinoma		2016-10-11	76
Histo-Center	15.5992	32.5332					1L202	2 - Private	2 - Female	1L202-295	Special Subtypes of Invasive Carcinoma		2016-11-12	75
Histo-Center	15.5992	32.5332					1L202	2 - Private	2 - Female	1L202-0052	Invasive Breast Carcinoma NST	2 - Moderately differentiated	2016-03-06	85
Histo-Center	15.5992	32.5332					1L202	2 - Private	2 - Female	1L202-0865	Invasive Breast Carcinoma NST	3 - Poorly Differentiated/undifferentiated	2015-02-11	26
Histo-Center	15.5992	32.5332					1L202	2 - Private	2 - Female	1L202-0176	Invasive Breast Carcinoma NST	3 - Poorly Differentiated/undifferentiated	2014-03-24	35
Histo-Center	15.5992	32.5332					1L202	2 - Private	2 - Female	1L202-316	Invasive Breast Carcinoma NST	2 - Moderately differentiated	2014-02-09	60
Histo-Center	15.5992	32.5332					1L202	2 - Private	2 - Female	1L202-565	Invasive Breast Carcinoma NST	3 - Poorly Differentiated/undifferentiated	2016-08-21	37
Histo-Center	15.5992	32.5332					1L202	2 - Private	2 - Female	1L202-360	Invasive Breast Carcinoma NST	3 - Poorly Differentiated/undifferentiated	2015-08-31	33
Histo-Center	15.5992	32.5332					1L202	2 - Private	2 - Female	1L202-463	Invasive Breast Carcinoma NST	3 - Poorly Differentiated/undifferentiated	2014-11-29	62
Histo-Center	15.5992	32.5332					1L202	2 - Private	2 - Female	1L202-0997	Invasive Breast Carcinoma NST	2 - Moderately differentiated	2015-06-03	47
Histo-Center	15.5992	32.5332					1L202	2 - Private	2 - Female	1L202-0104	Invasive Breast Carcinoma NST	2 - Moderately differentiated	2015-04-20	70
Histo-Center	15.5992	32.5332					1L202	2 - Private	2 - Female	1L202-690	Invasive Breast Carcinoma NST	1 - Well differentiated	2015-01-04	75
Histo-Center	15.5992	32.5332					1L202	2 - Private	2 - Female	1L202-446	Invasive Breast Carcinoma NST	2 - Moderately differentiated	2014-09-17	75
Histo-Center	15.5992	32.5332					1L202	2 - Private	2 - Female	1L202-567	Pagets Disease of the Nipple		2014-09-02	75
Histo-Center	15.5992	32.5332					1L202	2 - Private	2 - Female	1L202-09	Special Subtypes of Invasive Carcinoma		2016-04-02	33
Histo-Center	15.5992	32.5332					1L202	2 - Private	2 - Female	1L202-0009	Precursor Lesions		2015-03-15	85
Histo-Center	15.5992	32.5332					1L202	2 - Private	2 - Female	1L202-0830	Invasive Breast Carcinoma NST	2 - Moderately differentiated	2016-08-03	70
Histo-Center	15.5992	32.5332					1L202	2 - Private	2 - Female	1L202-0132	Invasive Breast Carcinoma NST	1 - Well differentiated	2016-03-29	45
Histo-Center	15.5992	32.5332					1L202	2 - Private	2 - Female	1L202-0943	Invasive Breast Carcinoma NST	2 - Moderately differentiated	2014-07-19	50
Histo-Center	15.5992	32.5332					1L202	2 - Private	2 - Female	1L202-261	Invasive Breast Carcinoma NST	3 - Poorly Differentiated/undifferentiated	2016-11-22	50
Histo-Center	15.5992	32.5332					1L202	2 - Private	2 - Female	1L202-0921	Invasive Breast Carcinoma NST	1 - Well differentiated	2014-02-01	60
Histo-Center	15.5992	32.5332					1L202	2 - Private	2 - Female	1L202-0169	Invasive Breast Carcinoma NST	2 - Moderately differentiated	2014-06-09	62
Histo-Center	15.5992	32.5332					1L202	2 - Private	2 - Female	1L202-228	Invasive Breast Carcinoma NST	3 - Poorly Differentiated/undifferentiated	2016-12-10	46
Histo-Center	15.5992	32.5332					1L202	2 - Private	2 - Female	1L202-0077	Invasive Breast Carcinoma NST	2 - Moderately differentiated	2015-04-09	50
Histo-Center	15.5992	32.5332					1L202	2 - Private	2 - Female	1L202-0154	Invasive Breast Carcinoma NST	3 - Poorly Differentiated/undifferentiated	2014-06-04	30
Histo-Center	15.5992	32.5332					1L202	2 - Private	2 - Female	1L202-0095	Invasive Breast Carcinoma NST	1 - Well differentiated	2014-05-12	66
Histo-Center	15.5992	32.5332					1L202	2 - Private	2 - Female		Special Subtypes of Invasive Carcinoma		2016-07-24	42
Histo-Center	15.5992	32.5332					1L202	2 - Private	2 - Female	1L202-0198	Invasive Breast Carcinoma NST	3 - Poorly Differentiated/undifferentiated	2016-12-27	48
Histo-Center	15.5992	32.5332					1L202	2 - Private	2 - Female	1L202-0866	Invasive Breast Carcinoma NST	1 - Well differentiated	2015-11-18	51
Histo-Center	15.5992	32.5332					1L202	2 - Private	2 - Female	1L202-0998	Invasive Breast Carcinoma NST	1 - Well differentiated	2016-08-20	45
Histo-Center	15.5992	32.5332					1L202	2 - Private	2 - Female	1L202-0940	Precursor Lesions		2014-06-28	52
Histo-Center	15.5992	32.5332					1L202	2 - Private	2 - Female	1L202-0850	Special Subtypes of Invasive Carcinoma		2015-12-13	54
Histo-Center	15.5992	32.5332					1L202	2 - Private	2 - Female	1L202-0212	Invasive Breast Carcinoma NST	1 - Well differentiated	2016-02-16	38
Histo-Center	15.5992	32.5332					1L202	2 - Private	2 - Female	1L202-390	Invasive Breast Carcinoma NST	3 - Poorly Differentiated/undifferentiated	2014-11-09	62
Histo-Center	15.5992	32.5332					1L202	2 - Private	2 - Female	1L202-596	Invasive Breast Carcinoma NST	3 - Poorly Differentiated/undifferentiated	2016-07-11	30
Histo-Center	15.5992	32.5332					1L202	2 - Private	2 - Female	1L202-0867	Invasive Breast Carcinoma NST	2 - Moderately differentiated	2016-08-15	35
Histo-Center	15.5992	32.5332					1L202	2 - Private	2 - Female	1L202-0939	Invasive Breast Carcinoma NST	2 - Moderately differentiated	2015-05-18	38
Histo-Center	15.5992	32.5332					1L202	2 - Private	2 - Female	1L202-313	Invasive Breast Carcinoma NST	3 - Poorly Differentiated/undifferentiated	2014-02-11	36
Histo-Center	15.5992	32.5332					1L202	2 - Private	2 - Female	1L202-0205	Invasive Breast Carcinoma NST	3 - Poorly Differentiated/undifferentiated	2015-01-17	34
Histo-Center	15.5992	32.5332					1L202	2 - Private	2 - Female	1L202-0969	Invasive Breast Carcinoma NST	2 - Moderately differentiated	2015-06-08	28
Histo-Center	15.5992	32.5332					1L202	2 - Private	2 - Female	1L202-341	Special Subtypes of Invasive Carcinoma	1 - Well differentiated	2016-06-13	39
Histo-Center	15.5992	32.5332					1L202	2 - Private	1 - Male	1L202-235	Special Subtypes of Invasive Carcinoma	2 - Moderately differentiated	2016-12-08	52
Histo-Center	15.5992	32.5332					1L202	2 - Private	2 - Female	1L202-666	Invasive Breast Carcinoma NST	2 - Moderately differentiated	2016-10-12	54
Histo-Center	15.5992	32.5332					1L202	2 - Private	2 - Female	1L202-0967	Invasive Breast Carcinoma NST	2 - Moderately differentiated	2015-06-03	50
Histo-Center	15.5992	32.5332					1L202	2 - Private	2 - Female	1L202-517	Invasive Breast Carcinoma NST	3 - Poorly Differentiated/undifferentiated	#NULL!	30
Histo-Center	15.5992	32.5332					1L202	2 - Private	2 - Female	1L202-1004	Invasive Breast Carcinoma NST	3 - Poorly Differentiated/undifferentiated	2014-07-06	37
Histo-Center	15.5992	32.5332					1L202	2 - Private	2 - Female	1L202-0985	Invasive Breast Carcinoma NST	2 - Moderately differentiated	2016-04-17	45
Histo-Center	15.5992	32.5332					1L202	2 - Private	2 - Female	1L202-0141	Invasive Breast Carcinoma NST	2 - Moderately differentiated	2013-07-23	38
Histo-Center	15.5992	32.5332					1L202	2 - Private	2 - Female	1L202-0162	Invasive Breast Carcinoma NST	2 - Moderately differentiated	2016-05-23	35
Histo-Center	15.5992	32.5332					1L202	2 - Private	2 - Female	1L202-438	Invasive Breast Carcinoma NST	2 - Moderately differentiated	2015-08-24	69
Histo-Center	15.5992	32.5332					1L202	2 - Private	2 - Female	1L202-0091	Invasive Breast Carcinoma NST	2 - Moderately differentiated	2014-05-14	55
Histo-Center	15.5992	32.5332					1L202	2 - Private	1 - Male	1L202-0114	Invasive Breast Carcinoma NST	2 - Moderately differentiated	2014-05-18	69
Histo-Center	15.5992	32.5332					1L202	2 - Private	2 - Female	1L202-530	Invasive Breast Carcinoma NST	1 - Well differentiated	2016-07-03	78
Histo-Center	15.5992	32.5332					1L202	2 - Private	2 - Female	1L202-351	Precursor Lesions		2016-06-13	45
Histo-Center	15.5992	32.5332					1L202	2 - Private	2 - Female	1L202-267	Invasive Breast Carcinoma NST	3 - Poorly Differentiated/undifferentiated	2016-11-20	45
Histo-Center	15.5992	32.5332					1L202	2 - Private	2 - Female	1L202-556	Special Subtypes of Invasive Carcinoma	2 - Moderately differentiated	2016-08-22	54
Histo-Center	15.5992	32.5332					1L202	2 - Private	2 - Female		Special Subtypes of Invasive Carcinoma		2015-07-11	52
Histo-Center	15.5992	32.5332					1L202	2 - Private	2 - Female	1L202-310	Invasive Breast Carcinoma NST	3 - Poorly Differentiated/undifferentiated	2016-06-06	55
Histo-Center	15.5992	32.5332					1L202	2 - Private	2 - Female	1L202-640	Invasive Breast Carcinoma NST	3 - Poorly Differentiated/undifferentiated	2016-10-29	65
Histo-Center	15.5992	32.5332					1L202	2 - Private	2 - Female	1L202-0147	Invasive Breast Carcinoma NST	2 - Moderately differentiated	2015-01-22	47
Histo-Center	15.5992	32.5332					1L202	2 - Private	2 - Female		Invasive Breast Carcinoma NST	2 - Moderately differentiated	2014-12-23	47
Histo-Center	15.5992	32.5332					1L202	2 - Private	2 - Female	1L202-339	Invasive Breast Carcinoma NST	2 - Moderately differentiated	2014-10-19	55
Histo-Center	15.5992	32.5332					1L202	2 - Private	2 - Female	1L202-496	Invasive Breast Carcinoma NST	2 - Moderately differentiated	2015-01-29	60
Histo-Center	15.5992	32.5332					1L202	2 - Private	2 - Female	1L202-358	Invasive Breast Carcinoma NST	2 - Moderately differentiated	2015-08-20	45
Histo-Center	15.5992	32.5332					1L202	2 - Private	2 - Female	1L202-301	Invasive Breast Carcinoma NST	2 - Moderately differentiated	2015-08-29	45
[truncated: 2,424 more rows]
